# Supplementary material for: Global green hydrogen-based steel opportunities surrounding high quality renewable energy and iron ore deposits
Source: Nat Commun. 2023 May 4;14:2578. doi: 10.1038/s41467-023-38123-2 (PMC10160127; doi:10.1038/s41467-023-38123-2)
Supplement: Supplementary file 3 — Source Data [file 41467_2023_38123_MOESM3_ESM.xlsx]

## Sheet: Fig 2a
Projected costs of green H2-DRI-EAF steel at site, and major process capacities of 1 Mtpa facility (no scrap)
Outputs from optimisation model
By country and installation year
Country	Fe content	Installation year	LCOS, including ore ($/t steel)	Electrolysers (MW/1 Mtpa)	Solar panels (MW/1 Mtpa)	Wind turbines (MW/1 Mtpa)	Combined solar + wind capacity (MW/1 Mtpa)	Solar portion of RE capacity (%)
AU	0.62	2030	744.736	650.564	1116.43	808.258	1924.69	0.580058
BR	0.63	2030	749.604	1107.51	2577.21	330.001	2907.21	0.886489
CA	0.6	2030	879.1	760.842	786.048	1614.33	2400.37	0.327469
CL	0.63	2030	717.19	1220.09	2085.95	0	2085.95	1
CN	0.61	2030	731.421	792.112	1396.21	952.018	2348.22	0.59458
GN	0.66	2030	758.076	1295.21	3215.66	128.668	3344.33	0.961527
IN	0.63	2030	748.604	1135.72	2674.84	357.851	3032.69	0.882002
IR	0.66	2030	643.143	1060.47	1696.29	348.08	2044.37	0.829737
KZ	0.2	2030	787.562	508.538	513.18	1270.24	1783.42	0.28775
MX	0.65	2030	782.11	1200.48	2610.39	243.653	2854.05	0.914629
NZ	0.57	2030	769.984	682.498	1189.16	919.238	2108.4	0.564012
PE	0.69	2030	707.829	1262.63	2612.12	0	2612.12	1
RU	0.71	2030	794.946	661.798	778.462	1892.91	2671.37	0.291409
SE	0.7	2030	971.542	727.238	327.152	2387.95	2715.1	0.120493
TR	0.56	2030	829.706	1073.13	1973.77	907.292	2881.06	0.685084
UA	0.63	2030	685.11	615.864	809.538	1211.78	2021.32	0.4005
US	0.63	2030	809.845	717.334	1091.92	1085.27	2177.19	0.501527
ZA	0.64	2030	649.836	834.087	1392	600.411	1992.41	0.698651
AU	0.62	2040	699.794	671.657	1231.53	704.13	1935.66	0.636233
BR	0.63	2040	675.308	1079.26	2605.68	289.093	2894.77	0.900133
CA	0.6	2040	818.606	733.63	836.972	1573.73	2410.7	0.34719
CL	0.63	2040	651.685	1156.11	2056.05	0	2056.05	1
CN	0.61	2040	674.281	800.002	1509.54	862.772	2372.31	0.636316
GN	0.66	2040	670.044	1322.73	3250.2	39.206	3289.41	0.988081
IN	0.63	2040	671.198	1128.42	2772.39	270.154	3042.54	0.911208
IR	0.66	2040	587.141	1040.2	1750.59	277.798	2028.39	0.863045
KZ	0.2	2040	744.433	485.606	595.074	1194.76	1789.83	0.332475
MX	0.65	2040	705.482	1154.63	2644.39	218.924	2863.32	0.923542
NZ	0.57	2040	716.712	653.398	1227.24	892.03	2119.27	0.579085
PE	0.69	2040	633.736	1280.14	2601.65	0	2601.65	1
RU	0.71	2040	732.025	630.143	884.816	1819.1	2703.91	0.327235
SE	0.7	2040	901.19	685.088	558.992	2279.32	2838.31	0.196945
TR	0.56	2040	756.019	1090.05	2204.2	748.712	2952.91	0.746449
UA	0.63	2040	635.708	620.72	909.536	1153.41	2062.95	0.440891
US	0.63	2040	755.476	703.13	1148.28	1013.53	2161.81	0.531167
ZA	0.64	2040	598.741	836.12	1465.64	515.896	1981.54	0.739649
AU	0.62	2050	657.724	710.309	1402.63	614.038	2016.66	0.695518
BR	0.63	2050	605.986	1043.95	2690.74	242.121	2932.87	0.917445
CA	0.6	2050	759.578	706.58	1023.71	1504.24	2527.95	0.404957
CL	0.63	2050	593.886	1105.66	2128.54	0	2128.54	1
CN	0.61	2050	618.75	828.2	1723.42	756.757	2480.17	0.694878
GN	0.66	2050	588.8	1277.33	3306.48	2.014	3308.5	0.999391
IN	0.63	2050	598.696	1091.66	2852.15	215.351	3067.5	0.929796
IR	0.66	2050	534.826	1003.41	1810.56	221.554	2032.11	0.890973
KZ	0.2	2050	703	457.922	754.474	1120.42	1874.9	0.402408
MX	0.65	2050	633.526	1112.28	2874.38	187.785	3062.17	0.938676
NZ	0.57	2050	668.229	669.318	1406.63	833.986	2240.61	0.627787
PE	0.69	2050	565.237	1221.36	2607.57	0	2607.57	1
RU	0.71	2050	670.902	615.468	1114.94	1743.97	2858.91	0.389987
SE	0.7	2050	831.174	630.84	681.526	2212.39	2893.91	0.235503
TR	0.56	2050	683.393	1063.32	2459.41	663.314	3122.72	0.787585
UA	0.63	2050	588.065	586.596	1006.33	1092.36	2098.69	0.479502
US	0.63	2050	704.763	700.468	1278.34	921.742	2200.08	0.581042
ZA	0.64	2050	550.252	850.745	1619.42	408.121	2027.54	0.798712

## Sheet: Fig 2b
Decomposition of green H2-DRI-EAF steel costs, 2050 (no scrap)
Outputs from optimisation model
By country
Country	Solar panels ($/t steel)	Wind turbines ($/t steel)	Electrolysers ($/t steel)	O&M ($/t steel)	Labour ($/t steel)	Ore ($/t steel)	Raw materials (exc. ore) ($/t steel)	Production facilities ($/t steel)	LCOS ($/t steel)	LCOE w/ storage ($/MWh-e)	LCOE w/o storage ($/MWh-e)	LCOH2 ($/MWh H2)
IR	60.302	18.846	60.298	51.5	28.3258	149.52	43.21	122.824	534.826	20.4509	15.9338	54.4056
ZA	53.9365	34.718	51.1235	49.43	34.7277	171.153	43.21	111.953	550.252	21.593	20.0947	54.4962
PE	86.846	0	73.398	55.378	36.9236	147.697	43.21	121.784	565.237	22.5977	17.4936	65.4552
UA	33.516	92.924	35.252	56.976	25.519	172.19	43.21	128.478	588.065	30.2373	30.1334	63.8038
GN	110.124	0.172	76.758	61.172	23.0179	149.868	43.21	124.478	588.8	29.736	21.308	77.9141
CL	70.894	0	66.442	52.864	56.6088	181.192	43.21	131.888	593.886	21.8982	13.7584	57.5307
IN	94.9927	18.3187	65.602	58.6613	25.3893	172.696	43.21	119.826	598.696	29.81	22.9806	75.3501
BR	89.6173	20.596	62.7353	57.702	39.2376	171.98	43.21	120.908	605.986	26.4371	24.26	67.6972
CN	57.399	64.3753	49.7697	58.481	44.9752	174.258	43.21	126.282	618.75	27.7466	27.5653	65.7055
MX	95.734	15.974	66.841	61.727	43.8846	170.352	43.21	135.803	633.526	29.4607	23.3407	72.0368
AU	46.718	52.235	42.686	50.326	134.885	173.002	43.21	114.661	657.724	23.4902	23.4106	57.9922
RU	37.1337	148.355	36.9853	73.0397	36.3743	146.311	43.21	149.493	670.902	44.35	44.2776	85.71
TR	81.916	56.426	63.898	67.978	44.8332	171.98	43.21	143.94	683.393	34.7302	29.7086	76.464
KZ	25.128	95.308	27.518	51.446	30.8828	315.474	43.21	114.033	703	30.3995	30.3995	61.2198
US	42.5755	78.41	42.0925	55.7645	149.695	172.103	43.21	120.913	704.763	29.0903	28.4993	66.3453
CA	34.0955	127.963	42.4605	71.542	105.275	175.211	43.21	159.822	759.578	34.4488	34.2803	73.121
SE	22.698	188.202	37.908	80.382	133.993	164.241	43.21	160.54	831.174	50.0704	49.9784	93.4045

## Sheet: Fig 3a
Projected costs of green H2-DRI-EAF steel at site
Outputs from optimisation model
By region, installation year, and scrap fraction
Case_ID	RE data year	Country	Region	Installation year	Scrap fraction	Fe_content	LCOS, exc. ore ($/t steel)	Ore cost ($/t steel)	LCOS, inc. ore ($/t steel)
[RE 2015] 10a-2030-S1	2015	South Africa	10a	2030	0	0.63934	480.92	170.492	651.412
[RE 2015] 10b-2030-S1	2015	South Africa	10b	2030	0	0.63934	533.27	170.492	703.762
[RE 2015] 10c-2030-S1	2015	South Africa	10c	2030	0	0.63934	461.03	170.492	631.522
[RE 2015] 10d-2030-S1	2015	South Africa	10d	2030	0	0.63934	493.74	170.492	664.232
[RE 2015] 11-2030-S1	2015	Sweden	11	2030	0	0.7	744.23	163.606	907.836
[RE 2015] 12-2030-S1	2015	Ukraine	12	2030	0	0.62963	499.75	171.524	671.274
[RE 2015] 13a-2030-S1	2015	United States	13a	2030	0	0.63043	689.64	171.438	861.078
[RE 2015] 13b-2030-S1	2015	United States	13b	2030	0	0.63043	639.87	171.438	811.308
[RE 2015] 13c-2030-S1	2015	United States	13c	2030	0	0.63043	579.23	171.438	750.668
[RE 2015] 13d-2030-S1	2015	United States	13d	2030	0	0.63043	610.68	171.438	782.118
[RE 2015] 15a-2030-S1	2015	Mexico	15a	2030	0	0.64706	534.47	169.693	704.163
[RE 2015] 15b-2030-S1	2015	Mexico	15b	2030	0	0.64706	694.12	169.693	863.813
[RE 2015] 16-2030-S1	2015	Turkey	16	2030	0	0.63158	603.18	171.314	774.494
[RE 2015] 17-2030-S1	2015	Chile	17	2030	0	0.55625	563.63	180.492	744.121
[RE 2015] 18-2030-S1	2015	Peru	18	2030	0	0.6875	559.26	147.126	706.386
[RE 2015] 1a-2030-S1	2015	Australia	1a	2030	0	0.62222	543.07	172.334	715.404
[RE 2015] 1b-2030-S1	2015	Australia	1b	2030	0	0.62222	636.81	172.334	809.144
[RE 2015] 2a-2030-S1	2015	Brazil	2a	2030	0	0.63158	550.68	171.314	721.994
[RE 2015] 2b-2030-S1	2015	Brazil	2b	2030	0	0.63158	639.54	171.314	810.854
[RE 2015] 2c-2030-S1	2015	Brazil	2c	2030	0	0.63158	571.84	171.314	743.154
[RE 2015] 3a-2030-S1	2015	Canada	3a	2030	0	0.60294	1028.54	174.533	1203.07
[RE 2015] 3b-2030-S1	2015	Canada	3b	2030	0	0.60294	547.22	174.533	721.753
[RE 2015] 3c-2030-S1	2015	Canada	3c	2030	0	0.60294	602.6	174.533	777.133
[RE 2015] 3d-2030-S1	2015	Canada	3d	2030	0	0.60294	602.94	174.533	777.473
[RE 2015] 4a-2030-S1	2015	China	4a	2030	0	0.61111	598.78	173.584	772.364
[RE 2015] 4b-2030-S1	2015	China	4b	2030	0	0.61111	570.06	173.584	743.644
[RE 2015] 4c-2030-S1	2015	China	4c	2030	0	0.61111	631.28	173.584	804.864
[RE 2015] 4d-2030-S1	2015	China	4d	2030	0	0.61111	481.83	173.584	655.414
[RE 2015] 4e-2030-S1	2015	China	4e	2030	0	0.61111	524.8	173.584	698.384
[RE 2015] 4f-2030-S1	2015	China	4f	2030	0	0.61111	682.18	173.584	855.764
[RE 2015] 5-2030-S1	2015	Guinea	5	2030	0	0.655	605.84	149.288	755.128
[RE 2015] 6a-2030-S1	2015	India	6a	2030	0	0.625	535.89	172.028	707.918
[RE 2015] 6b-2030-S1	2015	India	6b	2030	0	0.625	620.74	172.028	792.768
[RE 2015] 6c-2030-S1	2015	India	6c	2030	0	0.625	588.78	172.028	760.808
[RE 2015] 7-2030-S1	2015	Iran	7	2030	0	0.66	493.2	148.942	642.142
[RE 2015] 8-2030-S1	2015	Kazakhstan	8	2030	0	0.20313	444.22	314.25	758.47
[RE 2015] 9a-2030-S1	2015	Russia	9a	2030	0	0.71	631.23	145.745	776.975
[RE 2015] 9b-2030-S1	2015	Russia	9b	2030	0	0.71	655.09	145.745	800.835
[RE 2015] 9c-2030-S1	2015	Russia	9c	2030	0	0.71	598.69	145.745	744.435
[RE 2015] 9d-2030-S1	2015	Russia	9d	2030	0	0.71	708.28	145.745	854.025
[RE 2015] 9e-2030-S1	2015	Russia	9e	2030	0	0.71	617.47	145.745	763.215
[RE 2015] 9f-2030-S1	2015	Russia	9f	2030	0	0.71	485.99	145.745	631.735
[RE 2015] 9g-2030-S1	2015	Russia	9g	2030	0	0.71	655.72	145.745	801.465
[RE 2015] 9h-2030-S1	2015	Russia	9h	2030	0	0.71	732.64	145.745	878.385
[RE 2015] 10a-2030-S2	2015	South Africa	10a	2030	0.25	0.63934	509.12	124.088	633.208
[RE 2015] 10b-2030-S2	2015	South Africa	10b	2030	0.25	0.63934	544.7	124.088	668.788
[RE 2015] 10c-2030-S2	2015	South Africa	10c	2030	0.25	0.63934	494.45	124.088	618.538
[RE 2015] 10d-2030-S2	2015	South Africa	10d	2030	0.25	0.63934	525.77	124.088	649.858
[RE 2015] 11-2030-S2	2015	Sweden	11	2030	0.25	0.7	694.18	119.076	813.256
[RE 2015] 12-2030-S2	2015	Ukraine	12	2030	0.25	0.62963	557.36	124.839	682.199
[RE 2015] 13a-2030-S2	2015	United States	13a	2030	0.25	0.63043	671.06	124.776	795.836
[RE 2015] 13b-2030-S2	2015	United States	13b	2030	0.25	0.63043	642.49	124.776	767.266
[RE 2015] 13c-2030-S2	2015	United States	13c	2030	0.25	0.63043	593.15	124.776	717.926
[RE 2015] 13d-2030-S2	2015	United States	13d	2030	0.25	0.63043	620.01	124.776	744.786
[RE 2015] 15a-2030-S2	2015	Mexico	15a	2030	0.25	0.64706	547.5	123.506	671.006
[RE 2015] 15b-2030-S2	2015	Mexico	15b	2030	0.25	0.64706	671.52	123.506	795.026
[RE 2015] 16-2030-S2	2015	Turkey	16	2030	0.25	0.63158	600.28	124.686	724.966
[RE 2015] 17-2030-S2	2015	Chile	17	2030	0.25	0.55625	568.29	131.366	699.656
[RE 2015] 18-2030-S2	2015	Peru	18	2030	0.25	0.6875	585.63	107.082	692.712
[RE 2015] 1a-2030-S2	2015	Australia	1a	2030	0.25	0.62222	559.33	125.428	684.758
[RE 2015] 1b-2030-S2	2015	Australia	1b	2030	0.25	0.62222	624.75	125.428	750.178
[RE 2015] 2a-2030-S2	2015	Brazil	2a	2030	0.25	0.63158	551.45	124.686	676.136
[RE 2015] 2b-2030-S2	2015	Brazil	2b	2030	0.25	0.63158	627.56	124.686	752.246
[RE 2015] 2c-2030-S2	2015	Brazil	2c	2030	0.25	0.63158	570.12	124.686	694.806
[RE 2015] 3a-2030-S2	2015	Canada	3a	2030	0.25	0.60294	933.97	127.029	1061
[RE 2015] 3b-2030-S2	2015	Canada	3b	2030	0.25	0.60294	576.41	127.029	703.439
[RE 2015] 3c-2030-S2	2015	Canada	3c	2030	0.25	0.60294	622.87	127.029	749.899
[RE 2015] 3d-2030-S2	2015	Canada	3d	2030	0.25	0.60294	625.43	127.029	752.459
[RE 2015] 4a-2030-S2	2015	China	4a	2030	0.25	0.61111	530.34	126.338	656.678
[RE 2015] 4b-2030-S2	2015	China	4b	2030	0.25	0.61111	512.55	126.338	638.888
[RE 2015] 4c-2030-S2	2015	China	4c	2030	0.25	0.61111	560.05	126.338	686.388
[RE 2015] 4d-2030-S2	2015	China	4d	2030	0.25	0.61111	448.89	126.338	575.228
[RE 2015] 4e-2030-S2	2015	China	4e	2030	0.25	0.61111	482	126.338	608.338
[RE 2015] 4f-2030-S2	2015	China	4f	2030	0.25	0.61111	591.95	126.338	718.288
[RE 2015] 5-2030-S2	2015	Guinea	5	2030	0.25	0.655	616.54	108.655	725.195
[RE 2015] 6a-2030-S2	2015	India	6a	2030	0.25	0.625	559.33	125.206	684.536
[RE 2015] 6b-2030-S2	2015	India	6b	2030	0.25	0.625	622.62	125.206	747.826
[RE 2015] 6c-2030-S2	2015	India	6c	2030	0.25	0.625	604.88	125.206	730.086
[RE 2015] 7-2030-S2	2015	Iran	7	2030	0.25	0.66	522.24	108.403	630.643
[RE 2015] 8-2030-S2	2015	Kazakhstan	8	2030	0.25	0.20313	483.11	228.718	711.828
[RE 2015] 9a-2030-S2	2015	Russia	9a	2030	0.25	0.71	681.86	106.076	787.936
[RE 2015] 9b-2030-S2	2015	Russia	9b	2030	0.25	0.71	698.32	106.076	804.396
[RE 2015] 9c-2030-S2	2015	Russia	9c	2030	0.25	0.71	655.67	106.076	761.746
[RE 2015] 9d-2030-S2	2015	Russia	9d	2030	0.25	0.71	731.06	106.076	837.136
[RE 2015] 9e-2030-S2	2015	Russia	9e	2030	0.25	0.71	672.28	106.076	778.356
[RE 2015] 9f-2030-S2	2015	Russia	9f	2030	0.25	0.71	575.88	106.076	681.956
[RE 2015] 9g-2030-S2	2015	Russia	9g	2030	0.25	0.71	704.29	106.076	810.366
[RE 2015] 9h-2030-S2	2015	Russia	9h	2030	0.25	0.71	759.44	106.076	865.516
[RE 2015] 10a-2030-S3	2015	South Africa	10a	2030	0.5	0.63934	537.95	77.6835	615.634
[RE 2015] 10b-2030-S3	2015	South Africa	10b	2030	0.5	0.63934	557.3	77.6835	634.984
[RE 2015] 10c-2030-S3	2015	South Africa	10c	2030	0.5	0.63934	526.7	77.6835	604.384
[RE 2015] 10d-2030-S3	2015	South Africa	10d	2030	0.5	0.63934	557.36	77.6835	635.043
[RE 2015] 11-2030-S3	2015	Sweden	11	2030	0.5	0.7	645.47	74.546	720.016
[RE 2015] 12-2030-S3	2015	Ukraine	12	2030	0.5	0.62963	611.59	78.1539	689.744
[RE 2015] 13a-2030-S3	2015	United States	13a	2030	0.5	0.63043	663.14	78.1146	741.255
[RE 2015] 13b-2030-S3	2015	United States	13b	2030	0.5	0.63043	643.36	78.1146	721.475
[RE 2015] 13c-2030-S3	2015	United States	13c	2030	0.5	0.63043	609.36	78.1146	687.475
[RE 2015] 13d-2030-S3	2015	United States	13d	2030	0.5	0.63043	627.19	78.1146	705.305
[RE 2015] 15a-2030-S3	2015	Mexico	15a	2030	0.5	0.64706	561.23	77.3196	638.55
[RE 2015] 15b-2030-S3	2015	Mexico	15b	2030	0.5	0.64706	651.03	77.3196	728.35
[RE 2015] 16-2030-S3	2015	Turkey	16	2030	0.5	0.63158	599.2	78.0583	677.258
[RE 2015] 17-2030-S3	2015	Chile	17	2030	0.5	0.55625	573.69	82.2398	655.93
[RE 2015] 18-2030-S3	2015	Peru	18	2030	0.5	0.6875	610.51	67.037	677.547
[RE 2015] 1a-2030-S3	2015	Australia	1a	2030	0.5	0.62222	578.08	78.5228	656.603
[RE 2015] 1b-2030-S3	2015	Australia	1b	2030	0.5	0.62222	613.52	78.5228	692.043
[RE 2015] 2a-2030-S3	2015	Brazil	2a	2030	0.5	0.63158	554.76	78.0583	632.818
[RE 2015] 2b-2030-S3	2015	Brazil	2b	2030	0.5	0.63158	619.83	78.0583	697.888
[RE 2015] 2c-2030-S3	2015	Brazil	2c	2030	0.5	0.63158	570.96	78.0583	649.018
[RE 2015] 3a-2030-S3	2015	Canada	3a	2030	0.5	0.60294	850.62	79.525	930.145
[RE 2015] 3b-2030-S3	2015	Canada	3b	2030	0.5	0.60294	605.97	79.525	685.495
[RE 2015] 3c-2030-S3	2015	Canada	3c	2030	0.5	0.60294	641.66	79.525	721.185
[RE 2015] 3d-2030-S3	2015	Canada	3d	2030	0.5	0.60294	646.22	79.525	725.745
[RE 2015] 4a-2030-S3	2015	China	4a	2030	0.5	0.61111	471.65	79.0926	550.743
[RE 2015] 4b-2030-S3	2015	China	4b	2030	0.5	0.61111	461.01	79.0926	540.103
[RE 2015] 4c-2030-S3	2015	China	4c	2030	0.5	0.61111	496.17	79.0926	575.263
[RE 2015] 4d-2030-S3	2015	China	4d	2030	0.5	0.61111	419.15	79.0926	498.243
[RE 2015] 4e-2030-S3	2015	China	4e	2030	0.5	0.61111	444.66	79.0926	523.753
[RE 2015] 4f-2030-S3	2015	China	4f	2030	0.5	0.61111	510.97	79.0926	590.063
[RE 2015] 5-2030-S3	2015	Guinea	5	2030	0.5	0.655	626.36	68.0223	694.382
[RE 2015] 6a-2030-S3	2015	India	6a	2030	0.5	0.625	581.54	78.3834	659.923
[RE 2015] 6b-2030-S3	2015	India	6b	2030	0.5	0.625	628.74	78.3834	707.123
[RE 2015] 6c-2030-S3	2015	India	6c	2030	0.5	0.625	623.66	78.3834	702.043
[RE 2015] 7-2030-S3	2015	Iran	7	2030	0.5	0.66	548.94	67.8644	616.804
[RE 2015] 8-2030-S3	2015	Kazakhstan	8	2030	0.5	0.20313	521.27	143.186	664.456
[RE 2015] 9a-2030-S3	2015	Russia	9a	2030	0.5	0.71	727.86	66.4078	794.268
[RE 2015] 9b-2030-S3	2015	Russia	9b	2030	0.5	0.71	739.45	66.4078	805.858
[RE 2015] 9c-2030-S3	2015	Russia	9c	2030	0.5	0.71	710.18	66.4078	776.588
[RE 2015] 9d-2030-S3	2015	Russia	9d	2030	0.5	0.71	753.57	66.4078	819.978
[RE 2015] 9e-2030-S3	2015	Russia	9e	2030	0.5	0.71	724.43	66.4078	790.838
[RE 2015] 9f-2030-S3	2015	Russia	9f	2030	0.5	0.71	658.53	66.4078	724.938
[RE 2015] 9g-2030-S3	2015	Russia	9g	2030	0.5	0.71	748.67	66.4078	815.078
[RE 2015] 9h-2030-S3	2015	Russia	9h	2030	0.5	0.71	785.28	66.4078	851.688
[RE 2015] 10a-2040-S1	2015	South Africa	10a	2040	0	0.63934	430.91	170.492	601.402
[RE 2015] 10b-2040-S1	2015	South Africa	10b	2040	0	0.63934	471.79	170.492	642.282
[RE 2015] 10c-2040-S1	2015	South Africa	10c	2040	0	0.63934	414.62	170.492	585.112
[RE 2015] 10d-2040-S1	2015	South Africa	10d	2040	0	0.63934	434.57	170.492	605.062
[RE 2015] 11-2040-S1	2015	Sweden	11	2040	0	0.7	683.92	163.606	847.526
[RE 2015] 12-2040-S1	2015	Ukraine	12	2040	0	0.62963	452.7	171.524	624.224
[RE 2015] 13a-2040-S1	2015	United States	13a	2040	0	0.63043	626.36	171.438	797.798
[RE 2015] 13b-2040-S1	2015	United States	13b	2040	0	0.63043	591.06	171.438	762.498
[RE 2015] 13c-2040-S1	2015	United States	13c	2040	0	0.63043	530.73	171.438	702.168
[RE 2015] 13d-2040-S1	2015	United States	13d	2040	0	0.63043	560.16	171.438	731.598
[RE 2015] 15a-2040-S1	2015	Mexico	15a	2040	0	0.64706	474.75	169.693	644.443
[RE 2015] 15b-2040-S1	2015	Mexico	15b	2040	0	0.64706	601.57	169.693	771.263
[RE 2015] 16-2040-S1	2015	Turkey	16	2040	0	0.63158	533.31	171.314	704.624
[RE 2015] 17-2040-S1	2015	Chile	17	2040	0	0.55625	499.92	180.492	680.412
[RE 2015] 18-2040-S1	2015	Peru	18	2040	0	0.6875	486.55	147.126	633.676
[RE 2015] 1a-2040-S1	2015	Australia	1a	2040	0	0.62222	498.34	172.334	670.674
[RE 2015] 1b-2040-S1	2015	Australia	1b	2040	0	0.62222	578.35	172.334	750.684
[RE 2015] 2a-2040-S1	2015	Brazil	2a	2040	0	0.63158	482.87	171.314	654.184
[RE 2015] 2b-2040-S1	2015	Brazil	2b	2040	0	0.63158	544.3	171.314	715.614
[RE 2015] 2c-2040-S1	2015	Brazil	2c	2040	0	0.63158	505.93	171.314	677.244
[RE 2015] 3a-2040-S1	2015	Canada	3a	2040	0	0.60294	942.06	174.533	1116.59
[RE 2015] 3b-2040-S1	2015	Canada	3b	2040	0	0.60294	497.02	174.533	671.553
[RE 2015] 3c-2040-S1	2015	Canada	3c	2040	0	0.60294	549.91	174.533	724.443
[RE 2015] 3d-2040-S1	2015	Canada	3d	2040	0	0.60294	548.8	174.533	723.333
[RE 2015] 4a-2040-S1	2015	China	4a	2040	0	0.61111	535.72	173.584	709.304
[RE 2015] 4b-2040-S1	2015	China	4b	2040	0	0.61111	520.52	173.584	694.104
[RE 2015] 4c-2040-S1	2015	China	4c	2040	0	0.61111	563.51	173.584	737.094
[RE 2015] 4d-2040-S1	2015	China	4d	2040	0	0.61111	438.59	173.584	612.174
[RE 2015] 4e-2040-S1	2015	China	4e	2040	0	0.61111	468.43	173.584	642.014
[RE 2015] 4f-2040-S1	2015	China	4f	2040	0	0.61111	610.69	173.584	784.274
[RE 2015] 5-2040-S1	2015	Guinea	5	2040	0	0.655	518.43	149.288	667.718
[RE 2015] 6a-2040-S1	2015	India	6a	2040	0	0.625	472.38	172.028	644.408
[RE 2015] 6b-2040-S1	2015	India	6b	2040	0	0.625	532.04	172.028	704.068
[RE 2015] 6c-2040-S1	2015	India	6c	2040	0	0.625	511.78	172.028	683.808
[RE 2015] 7-2040-S1	2015	Iran	7	2040	0	0.66	440.93	148.942	589.872
[RE 2015] 8-2040-S1	2015	Kazakhstan	8	2040	0	0.20313	402.68	314.25	716.93
[RE 2015] 9a-2040-S1	2015	Russia	9a	2040	0	0.71	584.29	145.745	730.035
[RE 2015] 9b-2040-S1	2015	Russia	9b	2040	0	0.71	597.19	145.745	742.935
[RE 2015] 9c-2040-S1	2015	Russia	9c	2040	0	0.71	544.2	145.745	689.945
[RE 2015] 9d-2040-S1	2015	Russia	9d	2040	0	0.71	637.79	145.745	783.535
[RE 2015] 9e-2040-S1	2015	Russia	9e	2040	0	0.71	552.11	145.745	697.855
[RE 2015] 9f-2040-S1	2015	Russia	9f	2040	0	0.71	440.03	145.745	585.775
[RE 2015] 9g-2040-S1	2015	Russia	9g	2040	0	0.71	585.31	145.745	731.055
[RE 2015] 9h-2040-S1	2015	Russia	9h	2040	0	0.71	662.61	145.745	808.355
[RE 2015] 10a-2040-S2	2015	South Africa	10a	2040	0.25	0.63934	473.32	124.088	597.408
[RE 2015] 10b-2040-S2	2015	South Africa	10b	2040	0.25	0.63934	500.26	124.088	624.348
[RE 2015] 10c-2040-S2	2015	South Africa	10c	2040	0.25	0.63934	461.05	124.088	585.138
[RE 2015] 10d-2040-S2	2015	South Africa	10d	2040	0.25	0.63934	482.05	124.088	606.138
[RE 2015] 11-2040-S2	2015	Sweden	11	2040	0.25	0.7	645.57	119.076	764.646
[RE 2015] 12-2040-S2	2015	Ukraine	12	2040	0.25	0.62963	522.09	124.839	646.929
[RE 2015] 13a-2040-S2	2015	United States	13a	2040	0.25	0.63043	629.52	124.776	754.296
[RE 2015] 13b-2040-S2	2015	United States	13b	2040	0.25	0.63043	602.14	124.776	726.916
[RE 2015] 13c-2040-S2	2015	United States	13c	2040	0.25	0.63043	557.66	124.776	682.436
[RE 2015] 13d-2040-S2	2015	United States	13d	2040	0.25	0.63043	581.67	124.776	706.446
[RE 2015] 15a-2040-S2	2015	Mexico	15a	2040	0.25	0.64706	503.02	123.506	626.526
[RE 2015] 15b-2040-S2	2015	Mexico	15b	2040	0.25	0.64706	600.54	123.506	724.046
[RE 2015] 16-2040-S2	2015	Turkey	16	2040	0.25	0.63158	547.42	124.686	672.106
[RE 2015] 17-2040-S2	2015	Chile	17	2040	0.25	0.55625	518.13	131.366	649.496
[RE 2015] 18-2040-S2	2015	Peru	18	2040	0.25	0.6875	530.46	107.082	637.542
[RE 2015] 1a-2040-S2	2015	Australia	1a	2040	0.25	0.62222	525.65	125.428	651.078
[RE 2015] 1b-2040-S2	2015	Australia	1b	2040	0.25	0.62222	582.65	125.428	708.078
[RE 2015] 2a-2040-S2	2015	Brazil	2a	2040	0.25	0.63158	502.23	124.686	626.916
[RE 2015] 2b-2040-S2	2015	Brazil	2b	2040	0.25	0.63158	556.76	124.686	681.446
[RE 2015] 2c-2040-S2	2015	Brazil	2c	2040	0.25	0.63158	520.6	124.686	645.286
[RE 2015] 3a-2040-S2	2015	Canada	3a	2040	0.25	0.60294	872.99	127.029	1000.02
[RE 2015] 3b-2040-S2	2015	Canada	3b	2040	0.25	0.60294	540.55	127.029	667.579
[RE 2015] 3c-2040-S2	2015	Canada	3c	2040	0.25	0.60294	583.09	127.029	710.119
[RE 2015] 3d-2040-S2	2015	Canada	3d	2040	0.25	0.60294	583.83	127.029	710.859
[RE 2015] 4a-2040-S2	2015	China	4a	2040	0.25	0.61111	484.68	126.338	611.018
[RE 2015] 4b-2040-S2	2015	China	4b	2040	0.25	0.61111	475.32	126.338	601.658
[RE 2015] 4c-2040-S2	2015	China	4c	2040	0.25	0.61111	508.56	126.338	634.898
[RE 2015] 4d-2040-S2	2015	China	4d	2040	0.25	0.61111	416.43	126.338	542.768
[RE 2015] 4e-2040-S2	2015	China	4e	2040	0.25	0.61111	441.3	126.338	567.638
[RE 2015] 4f-2040-S2	2015	China	4f	2040	0.25	0.61111	538.17	126.338	664.508
[RE 2015] 5-2040-S2	2015	Guinea	5	2040	0.25	0.655	549.31	108.655	657.965
[RE 2015] 6a-2040-S2	2015	India	6a	2040	0.25	0.625	512.6	125.206	637.806
[RE 2015] 6b-2040-S2	2015	India	6b	2040	0.25	0.625	556.66	125.206	681.866
[RE 2015] 6c-2040-S2	2015	India	6c	2040	0.25	0.625	547.25	125.206	672.456
[RE 2015] 7-2040-S2	2015	Iran	7	2040	0.25	0.66	483.3	108.403	591.703
[RE 2015] 8-2040-S2	2015	Kazakhstan	8	2040	0.25	0.20313	452.41	228.718	681.128
[RE 2015] 9a-2040-S2	2015	Russia	9a	2040	0.25	0.71	646.58	106.076	752.656
[RE 2015] 9b-2040-S2	2015	Russia	9b	2040	0.25	0.71	655.17	106.076	761.246
[RE 2015] 9c-2040-S2	2015	Russia	9c	2040	0.25	0.71	615.4	106.076	721.476
[RE 2015] 9d-2040-S2	2015	Russia	9d	2040	0.25	0.71	681.14	106.076	787.216
[RE 2015] 9e-2040-S2	2015	Russia	9e	2040	0.25	0.71	623.67	106.076	729.746
[RE 2015] 9f-2040-S2	2015	Russia	9f	2040	0.25	0.71	541.82	106.076	647.896
[RE 2015] 9g-2040-S2	2015	Russia	9g	2040	0.25	0.71	651.41	106.076	757.486
[RE 2015] 9h-2040-S2	2015	Russia	9h	2040	0.25	0.71	706.81	106.076	812.886
[RE 2015] 10a-2040-S3	2015	South Africa	10a	2040	0.5	0.63934	513.89	77.6835	591.573
[RE 2015] 10b-2040-S3	2015	South Africa	10b	2040	0.5	0.63934	529.28	77.6835	606.963
[RE 2015] 10c-2040-S3	2015	South Africa	10c	2040	0.5	0.63934	503.97	77.6835	581.654
[RE 2015] 10d-2040-S3	2015	South Africa	10d	2040	0.5	0.63934	527.65	77.6835	605.333
[RE 2015] 11-2040-S3	2015	Sweden	11	2040	0.5	0.7	612.13	74.546	686.676
[RE 2015] 12-2040-S3	2015	Ukraine	12	2040	0.5	0.62963	586.87	78.1539	665.024
[RE 2015] 13a-2040-S3	2015	United States	13a	2040	0.5	0.63043	634.31	78.1146	712.425
[RE 2015] 13b-2040-S3	2015	United States	13b	2040	0.5	0.63043	613.55	78.1146	691.665
[RE 2015] 13c-2040-S3	2015	United States	13c	2040	0.5	0.63043	585.7	78.1146	663.815
[RE 2015] 13d-2040-S3	2015	United States	13d	2040	0.5	0.63043	601.03	78.1146	679.145
[RE 2015] 15a-2040-S3	2015	Mexico	15a	2040	0.5	0.64706	530.88	77.3196	608.2
[RE 2015] 15b-2040-S3	2015	Mexico	15b	2040	0.5	0.64706	600.32	77.3196	677.64
[RE 2015] 16-2040-S3	2015	Turkey	16	2040	0.5	0.63158	564.29	78.0583	642.348
[RE 2015] 17-2040-S3	2015	Chile	17	2040	0.5	0.55625	535.97	82.2398	618.21
[RE 2015] 18-2040-S3	2015	Peru	18	2040	0.5	0.6875	571.6	67.037	638.637
[RE 2015] 1a-2040-S3	2015	Australia	1a	2040	0.5	0.62222	555.48	78.5228	634.003
[RE 2015] 1b-2040-S3	2015	Australia	1b	2040	0.5	0.62222	586.18	78.5228	664.703
[RE 2015] 2a-2040-S3	2015	Brazil	2a	2040	0.5	0.63158	522.35	78.0583	600.408
[RE 2015] 2b-2040-S3	2015	Brazil	2b	2040	0.5	0.63158	570.73	78.0583	648.788
[RE 2015] 2c-2040-S3	2015	Brazil	2c	2040	0.5	0.63158	536.56	78.0583	614.618
[RE 2015] 3a-2040-S3	2015	Canada	3a	2040	0.5	0.60294	804.37	79.525	883.895
[RE 2015] 3b-2040-S3	2015	Canada	3b	2040	0.5	0.60294	583.44	79.525	662.965
[RE 2015] 3c-2040-S3	2015	Canada	3c	2040	0.5	0.60294	613.93	79.525	693.455
[RE 2015] 3d-2040-S3	2015	Canada	3d	2040	0.5	0.60294	617.09	79.525	696.615
[RE 2015] 4a-2040-S3	2015	China	4a	2040	0.5	0.61111	442.04	79.0926	521.133
[RE 2015] 4b-2040-S3	2015	China	4b	2040	0.5	0.61111	434.54	79.0926	513.633
[RE 2015] 4c-2040-S3	2015	China	4c	2040	0.5	0.61111	459.91	79.0926	539.003
[RE 2015] 4d-2040-S3	2015	China	4d	2040	0.5	0.61111	397.03	79.0926	476.123
[RE 2015] 4e-2040-S3	2015	China	4e	2040	0.5	0.61111	417.8	79.0926	496.893
[RE 2015] 4f-2040-S3	2015	China	4f	2040	0.5	0.61111	473.79	79.0926	552.883
[RE 2015] 5-2040-S3	2015	Guinea	5	2040	0.5	0.655	578.93	68.0223	646.952
[RE 2015] 6a-2040-S3	2015	India	6a	2040	0.5	0.625	549.88	78.3834	628.263
[RE 2015] 6b-2040-S3	2015	India	6b	2040	0.5	0.625	586.51	78.3834	664.893
[RE 2015] 6c-2040-S3	2015	India	6c	2040	0.5	0.625	583.31	78.3834	661.693
[RE 2015] 7-2040-S3	2015	Iran	7	2040	0.5	0.66	522.22	67.8644	590.084
[RE 2015] 8-2040-S3	2015	Kazakhstan	8	2040	0.5	0.20313	500.21	143.186	643.396
[RE 2015] 9a-2040-S3	2015	Russia	9a	2040	0.5	0.71	703.2	66.4078	769.608
[RE 2015] 9b-2040-S3	2015	Russia	9b	2040	0.5	0.71	709.26	66.4078	775.668
[RE 2015] 9c-2040-S3	2015	Russia	9c	2040	0.5	0.71	681.9	66.4078	748.308
[RE 2015] 9d-2040-S3	2015	Russia	9d	2040	0.5	0.71	721.52	66.4078	787.928
[RE 2015] 9e-2040-S3	2015	Russia	9e	2040	0.5	0.71	691.05	66.4078	757.458
[RE 2015] 9f-2040-S3	2015	Russia	9f	2040	0.5	0.71	635.21	66.4078	701.618
[RE 2015] 9g-2040-S3	2015	Russia	9g	2040	0.5	0.71	711.81	66.4078	778.218
[RE 2015] 9h-2040-S3	2015	Russia	9h	2040	0.5	0.71	749.17	66.4078	815.578
[RE 2015] 10a-2050-S1	2015	South Africa	10a	2050	0	0.63934	384.14	170.492	554.632
[RE 2015] 10b-2050-S1	2015	South Africa	10b	2050	0	0.63934	414.88	170.492	585.372
[RE 2015] 10c-2050-S1	2015	South Africa	10c	2050	0	0.63934	371.86	170.492	542.352
[RE 2015] 10d-2050-S1	2015	South Africa	10d	2050	0	0.63934	380.43	170.492	550.922
[RE 2015] 11-2050-S1	2015	Sweden	11	2050	0	0.7	621.59	163.606	785.196
[RE 2015] 12-2050-S1	2015	Ukraine	12	2050	0	0.62963	408.89	171.524	580.414
[RE 2015] 13a-2050-S1	2015	United States	13a	2050	0	0.63043	570.45	171.438	741.888
[RE 2015] 13b-2050-S1	2015	United States	13b	2050	0	0.63043	533.77	171.438	705.208
[RE 2015] 13c-2050-S1	2015	United States	13c	2050	0	0.63043	485.66	171.438	657.098
[RE 2015] 13d-2050-S1	2015	United States	13d	2050	0	0.63043	512.15	171.438	683.588
[RE 2015] 15a-2050-S1	2015	Mexico	15a	2050	0	0.64706	417.89	169.693	587.583
[RE 2015] 15b-2050-S1	2015	Mexico	15b	2050	0	0.64706	516.86	169.693	686.553
[RE 2015] 16-2050-S1	2015	Turkey	16	2050	0	0.63158	467.69	171.314	639.004
[RE 2015] 17-2050-S1	2015	Chile	17	2050	0	0.55625	441.83	180.492	622.322
[RE 2015] 18-2050-S1	2015	Peru	18	2050	0	0.6875	418.38	147.126	565.506
[RE 2015] 1a-2050-S1	2015	Australia	1a	2050	0	0.62222	453.64	172.334	625.974
[RE 2015] 1b-2050-S1	2015	Australia	1b	2050	0	0.62222	524.22	172.334	696.554
[RE 2015] 2a-2050-S1	2015	Brazil	2a	2050	0	0.63158	417.87	171.314	589.184
[RE 2015] 2b-2050-S1	2015	Brazil	2b	2050	0	0.63158	460.73	171.314	632.044
[RE 2015] 2c-2050-S1	2015	Brazil	2c	2050	0	0.63158	442.5	171.314	613.814
[RE 2015] 3a-2050-S1	2015	Canada	3a	2050	0	0.60294	858.64	174.533	1033.17
[RE 2015] 3b-2050-S1	2015	Canada	3b	2050	0	0.60294	450.33	174.533	624.863
[RE 2015] 3c-2050-S1	2015	Canada	3c	2050	0	0.60294	499.1	174.533	673.633
[RE 2015] 3d-2050-S1	2015	Canada	3d	2050	0	0.60294	495.08	174.533	669.613
[RE 2015] 4a-2050-S1	2015	China	4a	2050	0	0.61111	473.83	173.584	647.414
[RE 2015] 4b-2050-S1	2015	China	4b	2050	0	0.61111	470.66	173.584	644.244
[RE 2015] 4c-2050-S1	2015	China	4c	2050	0	0.61111	495.68	173.584	669.264
[RE 2015] 4d-2050-S1	2015	China	4d	2050	0	0.61111	396.53	173.584	570.114
[RE 2015] 4e-2050-S1	2015	China	4e	2050	0	0.61111	416.16	173.584	589.744
[RE 2015] 4f-2050-S1	2015	China	4f	2050	0	0.61111	540.31	173.584	713.894
[RE 2015] 5-2050-S1	2015	Guinea	5	2050	0	0.655	437.6	149.288	586.888
[RE 2015] 6a-2050-S1	2015	India	6a	2050	0	0.625	409	172.028	581.028
[RE 2015] 6b-2050-S1	2015	India	6b	2050	0	0.625	450.09	172.028	622.118
[RE 2015] 6c-2050-S1	2015	India	6c	2050	0	0.625	436.78	172.028	608.808
[RE 2015] 7-2050-S1	2015	Iran	7	2050	0	0.66	391.86	148.942	540.802
[RE 2015] 8-2050-S1	2015	Kazakhstan	8	2050	0	0.20313	363.06	314.25	677.31
[RE 2015] 9a-2050-S1	2015	Russia	9a	2050	0	0.71	540.1	145.745	685.845
[RE 2015] 9b-2050-S1	2015	Russia	9b	2050	0	0.71	542.35	145.745	688.095
[RE 2015] 9c-2050-S1	2015	Russia	9c	2050	0	0.71	492.37	145.745	638.115
[RE 2015] 9d-2050-S1	2015	Russia	9d	2050	0	0.71	571.56	145.745	717.305
[RE 2015] 9e-2050-S1	2015	Russia	9e	2050	0	0.71	490.54	145.745	636.285
[RE 2015] 9f-2050-S1	2015	Russia	9f	2050	0	0.71	396.99	145.745	542.735
[RE 2015] 9g-2050-S1	2015	Russia	9g	2050	0	0.71	518.1	145.745	663.845
[RE 2015] 9h-2050-S1	2015	Russia	9h	2050	0	0.71	596.63	145.745	742.375
[RE 2015] 10a-2050-S2	2015	South Africa	10a	2050	0.25	0.63934	438.87	124.088	562.958
[RE 2015] 10b-2050-S2	2015	South Africa	10b	2050	0.25	0.63934	459.25	124.088	583.338
[RE 2015] 10c-2050-S2	2015	South Africa	10c	2050	0.25	0.63934	429.31	124.088	553.398
[RE 2015] 10d-2050-S2	2015	South Africa	10d	2050	0.25	0.63934	441.95	124.088	566.038
[RE 2015] 11-2050-S2	2015	Sweden	11	2050	0.25	0.7	599.21	119.076	718.286
[RE 2015] 12-2050-S2	2015	Ukraine	12	2050	0.25	0.62963	488.56	124.839	613.399
[RE 2015] 13a-2050-S2	2015	United States	13a	2050	0.25	0.63043	585.16	124.776	709.936
[RE 2015] 13b-2050-S2	2015	United States	13b	2050	0.25	0.63043	561.77	124.776	686.546
[RE 2015] 13c-2050-S2	2015	United States	13c	2050	0.25	0.63043	524.78	124.776	649.556
[RE 2015] 13d-2050-S2	2015	United States	13d	2050	0.25	0.63043	545.72	124.776	670.496
[RE 2015] 15a-2050-S2	2015	Mexico	15a	2050	0.25	0.64706	461.03	123.506	584.536
[RE 2015] 15b-2050-S2	2015	Mexico	15b	2050	0.25	0.64706	535.81	123.506	659.316
[RE 2015] 16-2050-S2	2015	Turkey	16	2050	0.25	0.63158	498.91	124.686	623.596
[RE 2015] 17-2050-S2	2015	Chile	17	2050	0.25	0.55625	473.52	131.366	604.886
[RE 2015] 18-2050-S2	2015	Peru	18	2050	0.25	0.6875	477.91	107.082	584.991
[RE 2015] 1a-2050-S2	2015	Australia	1a	2050	0.25	0.62222	492.83	125.428	618.258
[RE 2015] 1b-2050-S2	2015	Australia	1b	2050	0.25	0.62222	542.84	125.428	668.268
[RE 2015] 2a-2050-S2	2015	Brazil	2a	2050	0.25	0.63158	455.16	124.686	579.846
[RE 2015] 2b-2050-S2	2015	Brazil	2b	2050	0.25	0.63158	492.97	124.686	617.656
[RE 2015] 2c-2050-S2	2015	Brazil	2c	2050	0.25	0.63158	472.42	124.686	597.106
[RE 2015] 3a-2050-S2	2015	Canada	3a	2050	0.25	0.60294	809.26	127.029	936.289
[RE 2015] 3b-2050-S2	2015	Canada	3b	2050	0.25	0.60294	508.04	127.029	635.069
[RE 2015] 3c-2050-S2	2015	Canada	3c	2050	0.25	0.60294	545	127.029	672.029
[RE 2015] 3d-2050-S2	2015	Canada	3d	2050	0.25	0.60294	543.96	127.029	670.989
[RE 2015] 4a-2050-S2	2015	China	4a	2050	0.25	0.61111	440.29	126.338	566.628
[RE 2015] 4b-2050-S2	2015	China	4b	2050	0.25	0.61111	437.19	126.338	563.528
[RE 2015] 4c-2050-S2	2015	China	4c	2050	0.25	0.61111	456.77	126.338	583.108
[RE 2015] 4d-2050-S2	2015	China	4d	2050	0.25	0.61111	384.89	126.338	511.228
[RE 2015] 4e-2050-S2	2015	China	4e	2050	0.25	0.61111	403.44	126.338	529.778
[RE 2015] 4f-2050-S2	2015	China	4f	2050	0.25	0.61111	485.48	126.338	611.818
[RE 2015] 5-2050-S2	2015	Guinea	5	2050	0.25	0.655	486.9	108.655	595.555
[RE 2015] 6a-2050-S2	2015	India	6a	2050	0.25	0.625	465.57	125.206	590.776
[RE 2015] 6b-2050-S2	2015	India	6b	2050	0.25	0.625	497.19	125.206	622.396
[RE 2015] 6c-2050-S2	2015	India	6c	2050	0.25	0.625	491.69	125.206	616.896
[RE 2015] 7-2050-S2	2015	Iran	7	2050	0.25	0.66	446.6	108.403	555.003
[RE 2015] 8-2050-S2	2015	Kazakhstan	8	2050	0.25	0.20313	423.25	228.718	651.968
[RE 2015] 9a-2050-S2	2015	Russia	9a	2050	0.25	0.71	613.13	106.076	719.206
[RE 2015] 9b-2050-S2	2015	Russia	9b	2050	0.25	0.71	612.97	106.076	719.046
[RE 2015] 9c-2050-S2	2015	Russia	9c	2050	0.25	0.71	576.3	106.076	682.376
[RE 2015] 9d-2050-S2	2015	Russia	9d	2050	0.25	0.71	633.64	106.076	739.716
[RE 2015] 9e-2050-S2	2015	Russia	9e	2050	0.25	0.71	577.4	106.076	683.476
[RE 2015] 9f-2050-S2	2015	Russia	9f	2050	0.25	0.71	509.48	106.076	615.556
[RE 2015] 9g-2050-S2	2015	Russia	9g	2050	0.25	0.71	600.35	106.076	706.426
[RE 2015] 9h-2050-S2	2015	Russia	9h	2050	0.25	0.71	657.49	106.076	763.566
[RE 2015] 10a-2050-S3	2015	South Africa	10a	2050	0.5	0.63934	490.89	77.6835	568.573
[RE 2015] 10b-2050-S3	2015	South Africa	10b	2050	0.5	0.63934	503.68	77.6835	581.364
[RE 2015] 10c-2050-S3	2015	South Africa	10c	2050	0.5	0.63934	482.05	77.6835	559.734
[RE 2015] 10d-2050-S3	2015	South Africa	10d	2050	0.5	0.63934	499.57	77.6835	577.254
[RE 2015] 11-2050-S3	2015	Sweden	11	2050	0.5	0.7	580.42	74.546	654.966
[RE 2015] 12-2050-S3	2015	Ukraine	12	2050	0.5	0.62963	563.35	78.1539	641.504
[RE 2015] 13a-2050-S3	2015	United States	13a	2050	0.5	0.63043	604.2	78.1146	682.315
[RE 2015] 13b-2050-S3	2015	United States	13b	2050	0.5	0.63043	588.11	78.1146	666.225
[RE 2015] 13c-2050-S3	2015	United States	13c	2050	0.5	0.63043	562.69	78.1146	640.805
[RE 2015] 13d-2050-S3	2015	United States	13d	2050	0.5	0.63043	576.01	78.1146	654.125
[RE 2015] 15a-2050-S3	2015	Mexico	15a	2050	0.5	0.64706	501.77	77.3196	579.09
[RE 2015] 15b-2050-S3	2015	Mexico	15b	2050	0.5	0.64706	552.93	77.3196	630.25
[RE 2015] 16-2050-S3	2015	Turkey	16	2050	0.5	0.63158	530.7	78.0583	608.758
[RE 2015] 17-2050-S3	2015	Chile	17	2050	0.5	0.55625	503.4	82.2398	585.64
[RE 2015] 18-2050-S3	2015	Peru	18	2050	0.5	0.6875	533.55	67.037	600.587
[RE 2015] 1a-2050-S3	2015	Australia	1a	2050	0.5	0.62222	533.64	78.5228	612.163
[RE 2015] 1b-2050-S3	2015	Australia	1b	2050	0.5	0.62222	560.51	78.5228	639.033
[RE 2015] 2a-2050-S3	2015	Brazil	2a	2050	0.5	0.63158	490.86	78.0583	568.918
[RE 2015] 2b-2050-S3	2015	Brazil	2b	2050	0.5	0.63158	524.67	78.0583	602.728
[RE 2015] 2c-2050-S3	2015	Brazil	2c	2050	0.5	0.63158	502.89	78.0583	580.948
[RE 2015] 3a-2050-S3	2015	Canada	3a	2050	0.5	0.60294	760.09	79.525	839.615
[RE 2015] 3b-2050-S3	2015	Canada	3b	2050	0.5	0.60294	560.86	79.525	640.385
[RE 2015] 3c-2050-S3	2015	Canada	3c	2050	0.5	0.60294	587.19	79.525	666.715
[RE 2015] 3d-2050-S3	2015	Canada	3d	2050	0.5	0.60294	588.95	79.525	668.475
[RE 2015] 4a-2050-S3	2015	China	4a	2050	0.5	0.61111	411.34	79.0926	490.433
[RE 2015] 4b-2050-S3	2015	China	4b	2050	0.5	0.61111	407.24	79.0926	486.333
[RE 2015] 4c-2050-S3	2015	China	4c	2050	0.5	0.61111	423.86	79.0926	502.953
[RE 2015] 4d-2050-S3	2015	China	4d	2050	0.5	0.61111	375.47	79.0926	454.563
[RE 2015] 4e-2050-S3	2015	China	4e	2050	0.5	0.61111	392.27	79.0926	471.363
[RE 2015] 4f-2050-S3	2015	China	4f	2050	0.5	0.61111	437.47	79.0926	516.563
[RE 2015] 5-2050-S3	2015	Guinea	5	2050	0.5	0.655	533.43	68.0223	601.452
[RE 2015] 6a-2050-S3	2015	India	6a	2050	0.5	0.625	518.46	78.3834	596.843
[RE 2015] 6b-2050-S3	2015	India	6b	2050	0.5	0.625	546.44	78.3834	624.823
[RE 2015] 6c-2050-S3	2015	India	6c	2050	0.5	0.625	544.67	78.3834	623.053
[RE 2015] 7-2050-S3	2015	Iran	7	2050	0.5	0.66	496.69	67.8644	564.554
[RE 2015] 8-2050-S3	2015	Kazakhstan	8	2050	0.5	0.20313	479.78	143.186	622.966
[RE 2015] 9a-2050-S3	2015	Russia	9a	2050	0.5	0.71	679.76	66.4078	746.168
[RE 2015] 9b-2050-S3	2015	Russia	9b	2050	0.5	0.71	679.14	66.4078	745.548
[RE 2015] 9c-2050-S3	2015	Russia	9c	2050	0.5	0.71	654.33	66.4078	720.738
[RE 2015] 9d-2050-S3	2015	Russia	9d	2050	0.5	0.71	691.19	66.4078	757.598
[RE 2015] 9e-2050-S3	2015	Russia	9e	2050	0.5	0.71	659.23	66.4078	725.638
[RE 2015] 9f-2050-S3	2015	Russia	9f	2050	0.5	0.71	612.6	66.4078	679.008
[RE 2015] 9g-2050-S3	2015	Russia	9g	2050	0.5	0.71	676	66.4078	742.408
[RE 2015] 9h-2050-S3	2015	Russia	9h	2050	0.5	0.71	714.98	66.4078	781.388
[RE 2016] 10a-2030-S1	2016	South Africa	10a	2030	0	0.63934	470.87	170.492	641.362
[RE 2016] 10b-2030-S1	2016	South Africa	10b	2030	0	0.63934	478.2	170.492	648.692
[RE 2016] 10c-2030-S1	2016	South Africa	10c	2030	0	0.63934	454.33	170.492	624.822
[RE 2016] 10d-2030-S1	2016	South Africa	10d	2030	0	0.63934	503.03	170.492	673.522
[RE 2016] 11-2030-S1	2016	Sweden	11	2030	0	0.7	870.54	163.606	1034.15
[RE 2016] 12-2030-S1	2016	Ukraine	12	2030	0	0.62963	511.97	171.524	683.494
[RE 2016] 13a-2030-S1	2016	United States	13a	2030	0	0.63043	653.29	171.438	824.728
[RE 2016] 13b-2030-S1	2016	United States	13b	2030	0	0.63043	691.15	171.438	862.588
[RE 2016] 13c-2030-S1	2016	United States	13c	2030	0	0.63043	602.55	171.438	773.988
[RE 2016] 13d-2030-S1	2016	United States	13d	2030	0	0.63043	610.68	171.438	782.118
[RE 2016] 15a-2030-S1	2016	Mexico	15a	2030	0	0.64706	549.48	169.693	719.173
[RE 2016] 15b-2030-S1	2016	Mexico	15b	2030	0	0.64706	670.26	169.693	839.953
[RE 2016] 16-2030-S1	2016	Turkey	16	2030	0	0.63158	586.33	171.314	757.644
[RE 2016] 17-2030-S1	2016	Chile	17	2030	0	0.55625	623.2	180.492	803.692
[RE 2016] 18-2030-S1	2016	Peru	18	2030	0	0.6875	547.64	147.126	694.766
[RE 2016] 1a-2030-S1	2016	Australia	1a	2030	0	0.62222	567.1	172.334	739.434
[RE 2016] 1b-2030-S1	2016	Australia	1b	2030	0	0.62222	560.23	172.334	732.564
[RE 2016] 2a-2030-S1	2016	Brazil	2a	2030	0	0.63158	521.19	171.314	692.504
[RE 2016] 2b-2030-S1	2016	Brazil	2b	2030	0	0.63158	644.41	171.314	815.724
[RE 2016] 2c-2030-S1	2016	Brazil	2c	2030	0	0.63158	552.57	171.314	723.884
[RE 2016] 3a-2030-S1	2016	Canada	3a	2030	0	0.60294	1196.57	174.533	1371.1
[RE 2016] 3b-2030-S1	2016	Canada	3b	2030	0	0.60294	572.53	174.533	747.063
[RE 2016] 3c-2030-S1	2016	Canada	3c	2030	0	0.60294	666.65	174.533	841.183
[RE 2016] 3d-2030-S1	2016	Canada	3d	2030	0	0.60294	613.8	174.533	788.333
[RE 2016] 4a-2030-S1	2016	China	4a	2030	0	0.61111	573.49	173.584	747.074
[RE 2016] 4b-2030-S1	2016	China	4b	2030	0	0.61111	570.14	173.584	743.724
[RE 2016] 4c-2030-S1	2016	China	4c	2030	0	0.61111	631.28	173.584	804.864
[RE 2016] 4d-2030-S1	2016	China	4d	2030	0	0.61111	472.5	173.584	646.084
[RE 2016] 4e-2030-S1	2016	China	4e	2030	0	0.61111	542.27	173.584	715.854
[RE 2016] 4f-2030-S1	2016	China	4f	2030	0	0.61111	615.4	173.584	788.984
[RE 2016] 5-2030-S1	2016	Guinea	5	2030	0	0.655	598.07	149.288	747.358
[RE 2016] 6a-2030-S1	2016	India	6a	2030	0	0.625	496.34	172.028	668.368
[RE 2016] 6b-2030-S1	2016	India	6b	2030	0	0.625	589.44	172.028	761.468
[RE 2016] 6c-2030-S1	2016	India	6c	2030	0	0.625	583.97	172.028	755.998
[RE 2016] 7-2030-S1	2016	Iran	7	2030	0	0.66	497.75	148.942	646.692
[RE 2016] 8-2030-S1	2016	Kazakhstan	8	2030	0	0.20313	468.2	314.25	782.45
[RE 2016] 9a-2030-S1	2016	Russia	9a	2030	0	0.71	686	145.745	831.745
[RE 2016] 9b-2030-S1	2016	Russia	9b	2030	0	0.71	739.59	145.745	885.335
[RE 2016] 9c-2030-S1	2016	Russia	9c	2030	0	0.71	635.52	145.745	781.265
[RE 2016] 9d-2030-S1	2016	Russia	9d	2030	0	0.71	740.23	145.745	885.975
[RE 2016] 9e-2030-S1	2016	Russia	9e	2030	0	0.71	761.83	145.745	907.575
[RE 2016] 9f-2030-S1	2016	Russia	9f	2030	0	0.71	492.99	145.745	638.735
[RE 2016] 9g-2030-S1	2016	Russia	9g	2030	0	0.71	720.03	145.745	865.775
[RE 2016] 9h-2030-S1	2016	Russia	9h	2030	0	0.71	743.59	145.745	889.335
[RE 2016] 10a-2030-S2	2016	South Africa	10a	2030	0.25	0.63934	503.15	124.088	627.238
[RE 2016] 10b-2030-S2	2016	South Africa	10b	2030	0.25	0.63934	509.93	124.088	634.018
[RE 2016] 10c-2030-S2	2016	South Africa	10c	2030	0.25	0.63934	489.79	124.088	613.878
[RE 2016] 10d-2030-S2	2016	South Africa	10d	2030	0.25	0.63934	534.64	124.088	658.728
[RE 2016] 11-2030-S2	2016	Sweden	11	2030	0.25	0.7	773.1	119.076	892.176
[RE 2016] 12-2030-S2	2016	Ukraine	12	2030	0.25	0.62963	566.91	124.839	691.749
[RE 2016] 13a-2030-S2	2016	United States	13a	2030	0.25	0.63043	648.13	124.776	772.906
[RE 2016] 13b-2030-S2	2016	United States	13b	2030	0.25	0.63043	674.08	124.776	798.856
[RE 2016] 13c-2030-S2	2016	United States	13c	2030	0.25	0.63043	609.51	124.776	734.286
[RE 2016] 13d-2030-S2	2016	United States	13d	2030	0.25	0.63043	620.01	124.776	744.786
[RE 2016] 15a-2030-S2	2016	Mexico	15a	2030	0.25	0.64706	555.56	123.506	679.066
[RE 2016] 15b-2030-S2	2016	Mexico	15b	2030	0.25	0.64706	652.41	123.506	775.916
[RE 2016] 16-2030-S2	2016	Turkey	16	2030	0.25	0.63158	584.61	124.686	709.296
[RE 2016] 17-2030-S2	2016	Chile	17	2030	0.25	0.55625	602.04	131.366	733.406
[RE 2016] 18-2030-S2	2016	Peru	18	2030	0.25	0.6875	577.29	107.082	684.371
[RE 2016] 1a-2030-S2	2016	Australia	1a	2030	0.25	0.62222	578.3	125.428	703.728
[RE 2016] 1b-2030-S2	2016	Australia	1b	2030	0.25	0.62222	577.46	125.428	702.888
[RE 2016] 2a-2030-S2	2016	Brazil	2a	2030	0.25	0.63158	531.83	124.686	656.516
[RE 2016] 2b-2030-S2	2016	Brazil	2b	2030	0.25	0.63158	632.27	124.686	756.956
[RE 2016] 2c-2030-S2	2016	Brazil	2c	2030	0.25	0.63158	556.29	124.686	680.976
[RE 2016] 3a-2030-S2	2016	Canada	3a	2030	0.25	0.60294	1047.54	127.029	1174.57
[RE 2016] 3b-2030-S2	2016	Canada	3b	2030	0.25	0.60294	594.33	127.029	721.359
[RE 2016] 3c-2030-S2	2016	Canada	3c	2030	0.25	0.60294	663.18	127.029	790.209
[RE 2016] 3d-2030-S2	2016	Canada	3d	2030	0.25	0.60294	632.02	127.029	759.049
[RE 2016] 4a-2030-S2	2016	China	4a	2030	0.25	0.61111	514.86	126.338	641.198
[RE 2016] 4b-2030-S2	2016	China	4b	2030	0.25	0.61111	517.42	126.338	643.758
[RE 2016] 4c-2030-S2	2016	China	4c	2030	0.25	0.61111	560.05	126.338	686.388
[RE 2016] 4d-2030-S2	2016	China	4d	2030	0.25	0.61111	441.06	126.338	567.398
[RE 2016] 4e-2030-S2	2016	China	4e	2030	0.25	0.61111	493.33	126.338	619.668
[RE 2016] 4f-2030-S2	2016	China	4f	2030	0.25	0.61111	549.92	126.338	676.258
[RE 2016] 5-2030-S2	2016	Guinea	5	2030	0.25	0.655	608.73	108.655	717.385
[RE 2016] 6a-2030-S2	2016	India	6a	2030	0.25	0.625	531.78	125.206	656.986
[RE 2016] 6b-2030-S2	2016	India	6b	2030	0.25	0.625	601.98	125.206	727.186
[RE 2016] 6c-2030-S2	2016	India	6c	2030	0.25	0.625	603.77	125.206	728.976
[RE 2016] 7-2030-S2	2016	Iran	7	2030	0.25	0.66	520.83	108.403	629.233
[RE 2016] 8-2030-S2	2016	Kazakhstan	8	2030	0.25	0.20313	496.94	228.718	725.658
[RE 2016] 9a-2030-S2	2016	Russia	9a	2030	0.25	0.71	715.07	106.076	821.146
[RE 2016] 9b-2030-S2	2016	Russia	9b	2030	0.25	0.71	754.21	106.076	860.286
[RE 2016] 9c-2030-S2	2016	Russia	9c	2030	0.25	0.71	681.68	106.076	787.756
[RE 2016] 9d-2030-S2	2016	Russia	9d	2030	0.25	0.71	755.56	106.076	861.636
[RE 2016] 9e-2030-S2	2016	Russia	9e	2030	0.25	0.71	771.37	106.076	877.446
[RE 2016] 9f-2030-S2	2016	Russia	9f	2030	0.25	0.71	582.38	106.076	688.456
[RE 2016] 9g-2030-S2	2016	Russia	9g	2030	0.25	0.71	748.5	106.076	854.576
[RE 2016] 9h-2030-S2	2016	Russia	9h	2030	0.25	0.71	759.91	106.076	865.986
[RE 2016] 10a-2030-S3	2016	South Africa	10a	2030	0.5	0.63934	532.94	77.6835	610.624
[RE 2016] 10b-2030-S3	2016	South Africa	10b	2030	0.5	0.63934	540.46	77.6835	618.144
[RE 2016] 10c-2030-S3	2016	South Africa	10c	2030	0.5	0.63934	523.39	77.6835	601.073
[RE 2016] 10d-2030-S3	2016	South Africa	10d	2030	0.5	0.63934	563.56	77.6835	641.244
[RE 2016] 11-2030-S3	2016	Sweden	11	2030	0.5	0.7	685.03	74.546	759.576
[RE 2016] 12-2030-S3	2016	Ukraine	12	2030	0.5	0.62963	619.21	78.1539	697.364
[RE 2016] 13a-2030-S3	2016	United States	13a	2030	0.5	0.63043	647.48	78.1146	725.595
[RE 2016] 13b-2030-S3	2016	United States	13b	2030	0.5	0.63043	659.13	78.1146	737.245
[RE 2016] 13c-2030-S3	2016	United States	13c	2030	0.5	0.63043	617.87	78.1146	695.985
[RE 2016] 13d-2030-S3	2016	United States	13d	2030	0.5	0.63043	627.19	78.1146	705.305
[RE 2016] 15a-2030-S3	2016	Mexico	15a	2030	0.5	0.64706	561.22	77.3196	638.54
[RE 2016] 15b-2030-S3	2016	Mexico	15b	2030	0.5	0.64706	636.58	77.3196	713.9
[RE 2016] 16-2030-S3	2016	Turkey	16	2030	0.5	0.63158	588.17	78.0583	666.228
[RE 2016] 17-2030-S3	2016	Chile	17	2030	0.5	0.55625	586.68	82.2398	668.92
[RE 2016] 18-2030-S3	2016	Peru	18	2030	0.5	0.6875	604.47	67.037	671.507
[RE 2016] 1a-2030-S3	2016	Australia	1a	2030	0.5	0.62222	588.56	78.5228	667.083
[RE 2016] 1b-2030-S3	2016	Australia	1b	2030	0.5	0.62222	592.24	78.5228	670.763
[RE 2016] 2a-2030-S3	2016	Brazil	2a	2030	0.5	0.63158	543.99	78.0583	622.048
[RE 2016] 2b-2030-S3	2016	Brazil	2b	2030	0.5	0.63158	623.16	78.0583	701.218
[RE 2016] 2c-2030-S3	2016	Brazil	2c	2030	0.5	0.63158	560.94	78.0583	638.998
[RE 2016] 3a-2030-S3	2016	Canada	3a	2030	0.5	0.60294	913.4	79.525	992.925
[RE 2016] 3b-2030-S3	2016	Canada	3b	2030	0.5	0.60294	617.08	79.525	696.605
[RE 2016] 3c-2030-S3	2016	Canada	3c	2030	0.5	0.60294	663.06	79.525	742.585
[RE 2016] 3d-2030-S3	2016	Canada	3d	2030	0.5	0.60294	649.25	79.525	728.775
[RE 2016] 4a-2030-S3	2016	China	4a	2030	0.5	0.61111	461.48	79.0926	540.573
[RE 2016] 4b-2030-S3	2016	China	4b	2030	0.5	0.61111	469.61	79.0926	548.703
[RE 2016] 4c-2030-S3	2016	China	4c	2030	0.5	0.61111	496.17	79.0926	575.263
[RE 2016] 4d-2030-S3	2016	China	4d	2030	0.5	0.61111	414.45	79.0926	493.543
[RE 2016] 4e-2030-S3	2016	China	4e	2030	0.5	0.61111	448.14	79.0926	527.233
[RE 2016] 4f-2030-S3	2016	China	4f	2030	0.5	0.61111	489.46	79.0926	568.553
[RE 2016] 5-2030-S3	2016	Guinea	5	2030	0.5	0.655	619.89	68.0223	687.912
[RE 2016] 6a-2030-S3	2016	India	6a	2030	0.5	0.625	566.58	78.3834	644.963
[RE 2016] 6b-2030-S3	2016	India	6b	2030	0.5	0.625	617.55	78.3834	695.933
[RE 2016] 6c-2030-S3	2016	India	6c	2030	0.5	0.625	622.89	78.3834	701.273
[RE 2016] 7-2030-S3	2016	Iran	7	2030	0.5	0.66	545.41	67.8644	613.274
[RE 2016] 8-2030-S3	2016	Kazakhstan	8	2030	0.5	0.20313	527.17	143.186	670.356
[RE 2016] 9a-2030-S3	2016	Russia	9a	2030	0.5	0.71	743.73	66.4078	810.138
[RE 2016] 9b-2030-S3	2016	Russia	9b	2030	0.5	0.71	767.95	66.4078	834.358
[RE 2016] 9c-2030-S3	2016	Russia	9c	2030	0.5	0.71	726.5	66.4078	792.908
[RE 2016] 9d-2030-S3	2016	Russia	9d	2030	0.5	0.71	772.11	66.4078	838.518
[RE 2016] 9e-2030-S3	2016	Russia	9e	2030	0.5	0.71	782.18	66.4078	848.588
[RE 2016] 9f-2030-S3	2016	Russia	9f	2030	0.5	0.71	666.15	66.4078	732.558
[RE 2016] 9g-2030-S3	2016	Russia	9g	2030	0.5	0.71	773.77	66.4078	840.178
[RE 2016] 9h-2030-S3	2016	Russia	9h	2030	0.5	0.71	780.87	66.4078	847.278
[RE 2016] 10a-2040-S1	2016	South Africa	10a	2040	0	0.63934	423.51	170.492	594.002
[RE 2016] 10b-2040-S1	2016	South Africa	10b	2040	0	0.63934	427.8	170.492	598.292
[RE 2016] 10c-2040-S1	2016	South Africa	10c	2040	0	0.63934	408.8	170.492	579.292
[RE 2016] 10d-2040-S1	2016	South Africa	10d	2040	0	0.63934	445.22	170.492	615.712
[RE 2016] 11-2040-S1	2016	Sweden	11	2040	0	0.7	788.57	163.606	952.176
[RE 2016] 12-2040-S1	2016	Ukraine	12	2040	0	0.62963	462.68	171.524	634.204
[RE 2016] 13a-2040-S1	2016	United States	13a	2040	0	0.63043	609.71	171.438	781.148
[RE 2016] 13b-2040-S1	2016	United States	13b	2040	0	0.63043	621.81	171.438	793.248
[RE 2016] 13c-2040-S1	2016	United States	13c	2040	0	0.63043	552.34	171.438	723.778
[RE 2016] 13d-2040-S1	2016	United States	13d	2040	0	0.63043	560.16	171.438	731.598
[RE 2016] 15a-2040-S1	2016	Mexico	15a	2040	0	0.64706	492.53	169.693	662.223
[RE 2016] 15b-2040-S1	2016	Mexico	15b	2040	0	0.64706	580.31	169.693	750.003
[RE 2016] 16-2040-S1	2016	Turkey	16	2040	0	0.63158	518.2	171.314	689.514
[RE 2016] 17-2040-S1	2016	Chile	17	2040	0	0.55625	541.87	180.492	722.361
[RE 2016] 18-2040-S1	2016	Peru	18	2040	0	0.6875	475.63	147.126	622.756
[RE 2016] 1a-2040-S1	2016	Australia	1a	2040	0	0.62222	529.27	172.334	701.604
[RE 2016] 1b-2040-S1	2016	Australia	1b	2040	0	0.62222	514.53	172.334	686.864
[RE 2016] 2a-2040-S1	2016	Brazil	2a	2040	0	0.63158	460.14	171.314	631.454
[RE 2016] 2b-2040-S1	2016	Brazil	2b	2040	0	0.63158	549.73	171.314	721.044
[RE 2016] 2c-2040-S1	2016	Brazil	2c	2040	0	0.63158	488.56	171.314	659.874
[RE 2016] 3a-2040-S1	2016	Canada	3a	2040	0	0.60294	1107.69	174.533	1282.22
[RE 2016] 3b-2040-S1	2016	Canada	3b	2040	0	0.60294	525.85	174.533	700.383
[RE 2016] 3c-2040-S1	2016	Canada	3c	2040	0	0.60294	613.5	174.533	788.033
[RE 2016] 3d-2040-S1	2016	Canada	3d	2040	0	0.60294	557.03	174.533	731.563
[RE 2016] 4a-2040-S1	2016	China	4a	2040	0	0.61111	517.49	173.584	691.074
[RE 2016] 4b-2040-S1	2016	China	4b	2040	0	0.61111	510.77	173.584	684.354
[RE 2016] 4c-2040-S1	2016	China	4c	2040	0	0.61111	563.51	173.584	737.094
[RE 2016] 4d-2040-S1	2016	China	4d	2040	0	0.61111	424.73	173.584	598.314
[RE 2016] 4e-2040-S1	2016	China	4e	2040	0	0.61111	487.56	173.584	661.144
[RE 2016] 4f-2040-S1	2016	China	4f	2040	0	0.61111	549.57	173.584	723.154
[RE 2016] 5-2040-S1	2016	Guinea	5	2040	0	0.655	511.57	149.288	660.858
[RE 2016] 6a-2040-S1	2016	India	6a	2040	0	0.625	439.56	172.028	611.588
[RE 2016] 6b-2040-S1	2016	India	6b	2040	0	0.625	510.45	172.028	682.478
[RE 2016] 6c-2040-S1	2016	India	6c	2040	0	0.625	504.26	172.028	676.288
[RE 2016] 7-2040-S1	2016	Iran	7	2040	0	0.66	440.55	148.942	589.492
[RE 2016] 8-2040-S1	2016	Kazakhstan	8	2040	0	0.20313	423.11	314.25	737.36
[RE 2016] 9a-2040-S1	2016	Russia	9a	2040	0	0.71	618.99	145.745	764.735
[RE 2016] 9b-2040-S1	2016	Russia	9b	2040	0	0.71	657.8	145.745	803.545
[RE 2016] 9c-2040-S1	2016	Russia	9c	2040	0	0.71	566.2	145.745	711.945
[RE 2016] 9d-2040-S1	2016	Russia	9d	2040	0	0.71	677.02	145.745	822.765
[RE 2016] 9e-2040-S1	2016	Russia	9e	2040	0	0.71	687.84	145.745	833.585
[RE 2016] 9f-2040-S1	2016	Russia	9f	2040	0	0.71	443.66	145.745	589.405
[RE 2016] 9g-2040-S1	2016	Russia	9g	2040	0	0.71	646.89	145.745	792.635
[RE 2016] 9h-2040-S1	2016	Russia	9h	2040	0	0.71	671.58	145.745	817.325
[RE 2016] 10a-2040-S2	2016	South Africa	10a	2040	0.25	0.63934	467.83	124.088	591.918
[RE 2016] 10b-2040-S2	2016	South Africa	10b	2040	0.25	0.63934	472.86	124.088	596.948
[RE 2016] 10c-2040-S2	2016	South Africa	10c	2040	0.25	0.63934	456.15	124.088	580.238
[RE 2016] 10d-2040-S2	2016	South Africa	10d	2040	0.25	0.63934	490.77	124.088	614.858
[RE 2016] 11-2040-S2	2016	Sweden	11	2040	0.25	0.7	713.05	119.076	832.126
[RE 2016] 12-2040-S2	2016	Ukraine	12	2040	0.25	0.62963	529.9	124.839	654.739
[RE 2016] 13a-2040-S2	2016	United States	13a	2040	0.25	0.63043	614.21	124.776	738.986
[RE 2016] 13b-2040-S2	2016	United States	13b	2040	0.25	0.63043	623.35	124.776	748.126
[RE 2016] 13c-2040-S2	2016	United States	13c	2040	0.25	0.63043	571.87	124.776	696.646
[RE 2016] 13d-2040-S2	2016	United States	13d	2040	0.25	0.63043	581.67	124.776	706.446
[RE 2016] 15a-2040-S2	2016	Mexico	15a	2040	0.25	0.64706	512.77	123.506	636.276
[RE 2016] 15b-2040-S2	2016	Mexico	15b	2040	0.25	0.64706	582.89	123.506	706.396
[RE 2016] 16-2040-S2	2016	Turkey	16	2040	0.25	0.63158	534.94	124.686	659.626
[RE 2016] 17-2040-S2	2016	Chile	17	2040	0.25	0.55625	542.58	131.366	673.946
[RE 2016] 18-2040-S2	2016	Peru	18	2040	0.25	0.6875	522.97	107.082	630.052
[RE 2016] 1a-2040-S2	2016	Australia	1a	2040	0.25	0.62222	549.24	125.428	674.668
[RE 2016] 1b-2040-S2	2016	Australia	1b	2040	0.25	0.62222	543.42	125.428	668.848
[RE 2016] 2a-2040-S2	2016	Brazil	2a	2040	0.25	0.63158	486.94	124.686	611.626
[RE 2016] 2b-2040-S2	2016	Brazil	2b	2040	0.25	0.63158	559.58	124.686	684.266
[RE 2016] 2c-2040-S2	2016	Brazil	2c	2040	0.25	0.63158	508.77	124.686	633.456
[RE 2016] 3a-2040-S2	2016	Canada	3a	2040	0.25	0.60294	978.05	127.029	1105.08
[RE 2016] 3b-2040-S2	2016	Canada	3b	2040	0.25	0.60294	559.48	127.029	686.509
[RE 2016] 3c-2040-S2	2016	Canada	3c	2040	0.25	0.60294	622.1	127.029	749.129
[RE 2016] 3d-2040-S2	2016	Canada	3d	2040	0.25	0.60294	589.91	127.029	716.939
[RE 2016] 4a-2040-S2	2016	China	4a	2040	0.25	0.61111	472.35	126.338	598.688
[RE 2016] 4b-2040-S2	2016	China	4b	2040	0.25	0.61111	473.15	126.338	599.488
[RE 2016] 4c-2040-S2	2016	China	4c	2040	0.25	0.61111	508.56	126.338	634.898
[RE 2016] 4d-2040-S2	2016	China	4d	2040	0.25	0.61111	407.03	126.338	533.368
[RE 2016] 4e-2040-S2	2016	China	4e	2040	0.25	0.61111	452.17	126.338	578.508
[RE 2016] 4f-2040-S2	2016	China	4f	2040	0.25	0.61111	500.24	126.338	626.578
[RE 2016] 5-2040-S2	2016	Guinea	5	2040	0.25	0.655	544.44	108.655	653.095
[RE 2016] 6a-2040-S2	2016	India	6a	2040	0.25	0.625	489.24	125.206	614.446
[RE 2016] 6b-2040-S2	2016	India	6b	2040	0.25	0.625	544.04	125.206	669.246
[RE 2016] 6c-2040-S2	2016	India	6c	2040	0.25	0.625	543.77	125.206	668.976
[RE 2016] 7-2040-S2	2016	Iran	7	2040	0.25	0.66	478.47	108.403	586.873
[RE 2016] 8-2040-S2	2016	Kazakhstan	8	2040	0.25	0.20313	464.16	228.718	692.878
[RE 2016] 9a-2040-S2	2016	Russia	9a	2040	0.25	0.71	667.36	106.076	773.436
[RE 2016] 9b-2040-S2	2016	Russia	9b	2040	0.25	0.71	695.68	106.076	801.756
[RE 2016] 9c-2040-S2	2016	Russia	9c	2040	0.25	0.71	629.33	106.076	735.406
[RE 2016] 9d-2040-S2	2016	Russia	9d	2040	0.25	0.71	709.15	106.076	815.226
[RE 2016] 9e-2040-S2	2016	Russia	9e	2040	0.25	0.71	718.17	106.076	824.246
[RE 2016] 9f-2040-S2	2016	Russia	9f	2040	0.25	0.71	546.33	106.076	652.406
[RE 2016] 9g-2040-S2	2016	Russia	9g	2040	0.25	0.71	693.16	106.076	799.236
[RE 2016] 9h-2040-S2	2016	Russia	9h	2040	0.25	0.71	707.65	106.076	813.726
[RE 2016] 10a-2040-S3	2016	South Africa	10a	2040	0.5	0.63934	508.74	77.6835	586.423
[RE 2016] 10b-2040-S3	2016	South Africa	10b	2040	0.5	0.63934	515.69	77.6835	593.374
[RE 2016] 10c-2040-S3	2016	South Africa	10c	2040	0.5	0.63934	500.46	77.6835	578.144
[RE 2016] 10d-2040-S3	2016	South Africa	10d	2040	0.5	0.63934	532.98	77.6835	610.663
[RE 2016] 11-2040-S3	2016	Sweden	11	2040	0.5	0.7	645.63	74.546	720.176
[RE 2016] 12-2040-S3	2016	Ukraine	12	2040	0.5	0.62963	593.6	78.1539	671.754
[RE 2016] 13a-2040-S3	2016	United States	13a	2040	0.5	0.63043	620.19	78.1146	698.305
[RE 2016] 13b-2040-S3	2016	United States	13b	2040	0.5	0.63043	625.68	78.1146	703.795
[RE 2016] 13c-2040-S3	2016	United States	13c	2040	0.5	0.63043	592.89	78.1146	671.005
[RE 2016] 13d-2040-S3	2016	United States	13d	2040	0.5	0.63043	601.03	78.1146	679.145
[RE 2016] 15a-2040-S3	2016	Mexico	15a	2040	0.5	0.64706	531.12	77.3196	608.44
[RE 2016] 15b-2040-S3	2016	Mexico	15b	2040	0.5	0.64706	587.22	77.3196	664.54
[RE 2016] 16-2040-S3	2016	Turkey	16	2040	0.5	0.63158	554.58	78.0583	632.638
[RE 2016] 17-2040-S3	2016	Chile	17	2040	0.5	0.55625	546.65	82.2398	628.89
[RE 2016] 18-2040-S3	2016	Peru	18	2040	0.5	0.6875	566.48	67.037	633.517
[RE 2016] 1a-2040-S3	2016	Australia	1a	2040	0.5	0.62222	564.77	78.5228	643.293
[RE 2016] 1b-2040-S3	2016	Australia	1b	2040	0.5	0.62222	569.36	78.5228	647.883
[RE 2016] 2a-2040-S3	2016	Brazil	2a	2040	0.5	0.63158	513.44	78.0583	591.498
[RE 2016] 2b-2040-S3	2016	Brazil	2b	2040	0.5	0.63158	572.5	78.0583	650.558
[RE 2016] 2c-2040-S3	2016	Brazil	2c	2040	0.5	0.63158	528.12	78.0583	606.178
[RE 2016] 3a-2040-S3	2016	Canada	3a	2040	0.5	0.60294	861.58	79.525	941.105
[RE 2016] 3b-2040-S3	2016	Canada	3b	2040	0.5	0.60294	594.08	79.525	673.605
[RE 2016] 3c-2040-S3	2016	Canada	3c	2040	0.5	0.60294	634.22	79.525	713.745
[RE 2016] 3d-2040-S3	2016	Canada	3d	2040	0.5	0.60294	620.36	79.525	699.885
[RE 2016] 4a-2040-S3	2016	China	4a	2040	0.5	0.61111	433.13	79.0926	512.223
[RE 2016] 4b-2040-S3	2016	China	4b	2040	0.5	0.61111	438.67	79.0926	517.763
[RE 2016] 4c-2040-S3	2016	China	4c	2040	0.5	0.61111	459.91	79.0926	539.003
[RE 2016] 4d-2040-S3	2016	China	4d	2040	0.5	0.61111	392.21	79.0926	471.303
[RE 2016] 4e-2040-S3	2016	China	4e	2040	0.5	0.61111	420.39	79.0926	499.483
[RE 2016] 4f-2040-S3	2016	China	4f	2040	0.5	0.61111	455.03	79.0926	534.123
[RE 2016] 5-2040-S3	2016	Guinea	5	2040	0.5	0.655	575.28	68.0223	643.302
[RE 2016] 6a-2040-S3	2016	India	6a	2040	0.5	0.625	537.53	78.3834	615.913
[RE 2016] 6b-2040-S3	2016	India	6b	2040	0.5	0.625	578.42	78.3834	656.803
[RE 2016] 6c-2040-S3	2016	India	6c	2040	0.5	0.625	582.5	78.3834	660.883
[RE 2016] 7-2040-S3	2016	Iran	7	2040	0.5	0.66	518.26	67.8644	586.124
[RE 2016] 8-2040-S3	2016	Kazakhstan	8	2040	0.5	0.20313	505.68	143.186	648.866
[RE 2016] 9a-2040-S3	2016	Russia	9a	2040	0.5	0.71	711.31	66.4078	777.718
[RE 2016] 9b-2040-S3	2016	Russia	9b	2040	0.5	0.71	730.75	66.4078	797.158
[RE 2016] 9c-2040-S3	2016	Russia	9c	2040	0.5	0.71	691.17	66.4078	757.578
[RE 2016] 9d-2040-S3	2016	Russia	9d	2040	0.5	0.71	740.18	66.4078	806.588
[RE 2016] 9e-2040-S3	2016	Russia	9e	2040	0.5	0.71	746.81	66.4078	813.218
[RE 2016] 9f-2040-S3	2016	Russia	9f	2040	0.5	0.71	641.48	66.4078	707.888
[RE 2016] 9g-2040-S3	2016	Russia	9g	2040	0.5	0.71	735.1	66.4078	801.508
[RE 2016] 9h-2040-S3	2016	Russia	9h	2040	0.5	0.71	743.98	66.4078	810.388
[RE 2016] 10a-2050-S1	2016	South Africa	10a	2050	0	0.63934	376.68	170.492	547.172
[RE 2016] 10b-2050-S1	2016	South Africa	10b	2050	0	0.63934	380.93	170.492	551.422
[RE 2016] 10c-2050-S1	2016	South Africa	10c	2050	0	0.63934	364.56	170.492	535.052
[RE 2016] 10d-2050-S1	2016	South Africa	10d	2050	0	0.63934	390.25	170.492	560.742
[RE 2016] 11-2050-S1	2016	Sweden	11	2050	0	0.7	707.95	163.606	871.556
[RE 2016] 12-2050-S1	2016	Ukraine	12	2050	0	0.62963	416.23	171.524	587.754
[RE 2016] 13a-2050-S1	2016	United States	13a	2050	0	0.63043	557.4	171.438	728.838
[RE 2016] 13b-2050-S1	2016	United States	13b	2050	0	0.63043	555.46	171.438	726.898
[RE 2016] 13c-2050-S1	2016	United States	13c	2050	0	0.63043	507.4	171.438	678.838
[RE 2016] 13d-2050-S1	2016	United States	13d	2050	0	0.63043	512.15	171.438	683.588
[RE 2016] 15a-2050-S1	2016	Mexico	15a	2050	0	0.64706	435.74	169.693	605.433
[RE 2016] 15b-2050-S1	2016	Mexico	15b	2050	0	0.64706	498.98	169.693	668.673
[RE 2016] 16-2050-S1	2016	Turkey	16	2050	0	0.63158	454.56	171.314	625.874
[RE 2016] 17-2050-S1	2016	Chile	17	2050	0	0.55625	468.59	180.492	649.082
[RE 2016] 18-2050-S1	2016	Peru	18	2050	0	0.6875	409.94	147.126	557.066
[RE 2016] 1a-2050-S1	2016	Australia	1a	2050	0	0.62222	481.06	172.334	653.394
[RE 2016] 1b-2050-S1	2016	Australia	1b	2050	0	0.62222	475.56	172.334	647.894
[RE 2016] 2a-2050-S1	2016	Brazil	2a	2050	0	0.63158	401.26	171.314	572.574
[RE 2016] 2b-2050-S1	2016	Brazil	2b	2050	0	0.63158	464.88	171.314	636.194
[RE 2016] 2c-2050-S1	2016	Brazil	2c	2050	0	0.63158	427.2	171.314	598.514
[RE 2016] 3a-2050-S1	2016	Canada	3a	2050	0	0.60294	999.78	174.533	1174.31
[RE 2016] 3b-2050-S1	2016	Canada	3b	2050	0	0.60294	478.47	174.533	653.003
[RE 2016] 3c-2050-S1	2016	Canada	3c	2050	0	0.60294	559.21	174.533	733.743
[RE 2016] 3d-2050-S1	2016	Canada	3d	2050	0	0.60294	504.06	174.533	678.593
[RE 2016] 4a-2050-S1	2016	China	4a	2050	0	0.61111	456	173.584	629.584
[RE 2016] 4b-2050-S1	2016	China	4b	2050	0	0.61111	455.16	173.584	628.744
[RE 2016] 4c-2050-S1	2016	China	4c	2050	0	0.61111	495.68	173.584	669.264
[RE 2016] 4d-2050-S1	2016	China	4d	2050	0	0.61111	380.75	173.584	554.334
[RE 2016] 4e-2050-S1	2016	China	4e	2050	0	0.61111	429.83	173.584	603.414
[RE 2016] 4f-2050-S1	2016	China	4f	2050	0	0.61111	484.59	173.584	658.174
[RE 2016] 5-2050-S1	2016	Guinea	5	2050	0	0.655	432.57	149.288	581.858
[RE 2016] 6a-2050-S1	2016	India	6a	2050	0	0.625	384.56	172.028	556.588
[RE 2016] 6b-2050-S1	2016	India	6b	2050	0	0.625	434.03	172.028	606.058
[RE 2016] 6c-2050-S1	2016	India	6c	2050	0	0.625	431.28	172.028	603.308
[RE 2016] 7-2050-S1	2016	Iran	7	2050	0	0.66	385.01	148.942	533.952
[RE 2016] 8-2050-S1	2016	Kazakhstan	8	2050	0	0.20313	380.43	314.25	694.68
[RE 2016] 9a-2050-S1	2016	Russia	9a	2050	0	0.71	544.27	145.745	690.015
[RE 2016] 9b-2050-S1	2016	Russia	9b	2050	0	0.71	572.57	145.745	718.315
[RE 2016] 9c-2050-S1	2016	Russia	9c	2050	0	0.71	493.45	145.745	639.195
[RE 2016] 9d-2050-S1	2016	Russia	9d	2050	0	0.71	598.36	145.745	744.105
[RE 2016] 9e-2050-S1	2016	Russia	9e	2050	0	0.71	616.07	145.745	761.815
[RE 2016] 9f-2050-S1	2016	Russia	9f	2050	0	0.71	397.74	145.745	543.485
[RE 2016] 9g-2050-S1	2016	Russia	9g	2050	0	0.71	574.33	145.745	720.075
[RE 2016] 9h-2050-S1	2016	Russia	9h	2050	0	0.71	604.87	145.745	750.615
[RE 2016] 10a-2050-S2	2016	South Africa	10a	2050	0.25	0.63934	433.11	124.088	557.198
[RE 2016] 10b-2050-S2	2016	South Africa	10b	2050	0.25	0.63934	438.6	124.088	562.688
[RE 2016] 10c-2050-S2	2016	South Africa	10c	2050	0.25	0.63934	423.5	124.088	547.588
[RE 2016] 10d-2050-S2	2016	South Africa	10d	2050	0.25	0.63934	449.06	124.088	573.148
[RE 2016] 11-2050-S2	2016	Sweden	11	2050	0.25	0.7	655.07	119.076	774.146
[RE 2016] 12-2050-S2	2016	Ukraine	12	2050	0.25	0.62963	494.67	124.839	619.509
[RE 2016] 13a-2050-S2	2016	United States	13a	2050	0.25	0.63043	571.66	124.776	696.436
[RE 2016] 13b-2050-S2	2016	United States	13b	2050	0.25	0.63043	575.7	124.776	700.476
[RE 2016] 13c-2050-S2	2016	United States	13c	2050	0.25	0.63043	536.07	124.776	660.846
[RE 2016] 13d-2050-S2	2016	United States	13d	2050	0.25	0.63043	545.72	124.776	670.496
[RE 2016] 15a-2050-S2	2016	Mexico	15a	2050	0.25	0.64706	470.14	123.506	593.646
[RE 2016] 15b-2050-S2	2016	Mexico	15b	2050	0.25	0.64706	520.4	123.506	643.906
[RE 2016] 16-2050-S2	2016	Turkey	16	2050	0.25	0.63158	488.11	124.686	612.796
[RE 2016] 17-2050-S2	2016	Chile	17	2050	0.25	0.55625	490.1	131.366	621.466
[RE 2016] 18-2050-S2	2016	Peru	18	2050	0.25	0.6875	472.29	107.082	579.371
[RE 2016] 1a-2050-S2	2016	Australia	1a	2050	0.25	0.62222	512.14	125.428	637.568
[RE 2016] 1b-2050-S2	2016	Australia	1b	2050	0.25	0.62222	514.34	125.428	639.768
[RE 2016] 2a-2050-S2	2016	Brazil	2a	2050	0.25	0.63158	444.29	124.686	568.976
[RE 2016] 2b-2050-S2	2016	Brazil	2b	2050	0.25	0.63158	494.93	124.686	619.616
[RE 2016] 2c-2050-S2	2016	Brazil	2c	2050	0.25	0.63158	462.34	124.686	587.026
[RE 2016] 3a-2050-S2	2016	Canada	3a	2050	0.25	0.60294	897.83	127.029	1024.86
[RE 2016] 3b-2050-S2	2016	Canada	3b	2050	0.25	0.60294	525.74	127.029	652.769
[RE 2016] 3c-2050-S2	2016	Canada	3c	2050	0.25	0.60294	581.46	127.029	708.489
[RE 2016] 3d-2050-S2	2016	Canada	3d	2050	0.25	0.60294	549.57	127.029	676.599
[RE 2016] 4a-2050-S2	2016	China	4a	2050	0.25	0.61111	428.29	126.338	554.628
[RE 2016] 4b-2050-S2	2016	China	4b	2050	0.25	0.61111	430.94	126.338	557.278
[RE 2016] 4c-2050-S2	2016	China	4c	2050	0.25	0.61111	456.77	126.338	583.108
[RE 2016] 4d-2050-S2	2016	China	4d	2050	0.25	0.61111	374.96	126.338	501.298
[RE 2016] 4e-2050-S2	2016	China	4e	2050	0.25	0.61111	410.82	126.338	537.158
[RE 2016] 4f-2050-S2	2016	China	4f	2050	0.25	0.61111	451.01	126.338	577.348
[RE 2016] 5-2050-S2	2016	Guinea	5	2050	0.25	0.655	483.67	108.655	592.325
[RE 2016] 6a-2050-S2	2016	India	6a	2050	0.25	0.625	448.44	125.206	573.646
[RE 2016] 6b-2050-S2	2016	India	6b	2050	0.25	0.625	488.01	125.206	613.216
[RE 2016] 6c-2050-S2	2016	India	6c	2050	0.25	0.625	488.42	125.206	613.626
[RE 2016] 7-2050-S2	2016	Iran	7	2050	0.25	0.66	439.5	108.403	547.903
[RE 2016] 8-2050-S2	2016	Kazakhstan	8	2050	0.25	0.20313	433.29	228.718	662.008
[RE 2016] 9a-2050-S2	2016	Russia	9a	2050	0.25	0.71	612.11	106.076	718.186
[RE 2016] 9b-2050-S2	2016	Russia	9b	2050	0.25	0.71	634.35	106.076	740.426
[RE 2016] 9c-2050-S2	2016	Russia	9c	2050	0.25	0.71	577.26	106.076	683.336
[RE 2016] 9d-2050-S2	2016	Russia	9d	2050	0.25	0.71	653.36	106.076	759.436
[RE 2016] 9e-2050-S2	2016	Russia	9e	2050	0.25	0.71	665.75	106.076	771.826
[RE 2016] 9f-2050-S2	2016	Russia	9f	2050	0.25	0.71	512.33	106.076	618.406
[RE 2016] 9g-2050-S2	2016	Russia	9g	2050	0.25	0.71	638.79	106.076	744.866
[RE 2016] 9h-2050-S2	2016	Russia	9h	2050	0.25	0.71	658.48	106.076	764.556
[RE 2016] 10a-2050-S3	2016	South Africa	10a	2050	0.5	0.63934	485.83	77.6835	563.514
[RE 2016] 10b-2050-S3	2016	South Africa	10b	2050	0.5	0.63934	491.72	77.6835	569.404
[RE 2016] 10c-2050-S3	2016	South Africa	10c	2050	0.5	0.63934	478.27	77.6835	555.953
[RE 2016] 10d-2050-S3	2016	South Africa	10d	2050	0.5	0.63934	504.01	77.6835	581.693
[RE 2016] 11-2050-S3	2016	Sweden	11	2050	0.5	0.7	608.61	74.546	683.156
[RE 2016] 12-2050-S3	2016	Ukraine	12	2050	0.5	0.62963	569.17	78.1539	647.324
[RE 2016] 13a-2050-S3	2016	United States	13a	2050	0.5	0.63043	589.98	78.1146	668.095
[RE 2016] 13b-2050-S3	2016	United States	13b	2050	0.5	0.63043	598.37	78.1146	676.485
[RE 2016] 13c-2050-S3	2016	United States	13c	2050	0.5	0.63043	568.21	78.1146	646.325
[RE 2016] 13d-2050-S3	2016	United States	13d	2050	0.5	0.63043	576.01	78.1146	654.125
[RE 2016] 15a-2050-S3	2016	Mexico	15a	2050	0.5	0.64706	501.63	77.3196	578.95
[RE 2016] 15b-2050-S3	2016	Mexico	15b	2050	0.5	0.64706	541.06	77.3196	618.38
[RE 2016] 16-2050-S3	2016	Turkey	16	2050	0.5	0.63158	522.17	78.0583	600.228
[RE 2016] 17-2050-S3	2016	Chile	17	2050	0.5	0.55625	513.11	82.2398	595.35
[RE 2016] 18-2050-S3	2016	Peru	18	2050	0.5	0.6875	529.52	67.037	596.557
[RE 2016] 1a-2050-S3	2016	Australia	1a	2050	0.5	0.62222	543.67	78.5228	622.193
[RE 2016] 1b-2050-S3	2016	Australia	1b	2050	0.5	0.62222	549.02	78.5228	627.543
[RE 2016] 2a-2050-S3	2016	Brazil	2a	2050	0.5	0.63158	484.16	78.0583	562.218
[RE 2016] 2b-2050-S3	2016	Brazil	2b	2050	0.5	0.63158	525.7	78.0583	603.758
[RE 2016] 2c-2050-S3	2016	Brazil	2c	2050	0.5	0.63158	496.18	78.0583	574.238
[RE 2016] 3a-2050-S3	2016	Canada	3a	2050	0.5	0.60294	807.01	79.525	886.535
[RE 2016] 3b-2050-S3	2016	Canada	3b	2050	0.5	0.60294	572.29	79.525	651.815
[RE 2016] 3c-2050-S3	2016	Canada	3c	2050	0.5	0.60294	606.02	79.525	685.545
[RE 2016] 3d-2050-S3	2016	Canada	3d	2050	0.5	0.60294	592.34	79.525	671.865
[RE 2016] 4a-2050-S3	2016	China	4a	2050	0.5	0.61111	403.86	79.0926	482.953
[RE 2016] 4b-2050-S3	2016	China	4b	2050	0.5	0.61111	408.4	79.0926	487.493
[RE 2016] 4c-2050-S3	2016	China	4c	2050	0.5	0.61111	423.86	79.0926	502.953
[RE 2016] 4d-2050-S3	2016	China	4d	2050	0.5	0.61111	370.94	79.0926	450.033
[RE 2016] 4e-2050-S3	2016	China	4e	2050	0.5	0.61111	393.7	79.0926	472.793
[RE 2016] 4f-2050-S3	2016	China	4f	2050	0.5	0.61111	421.94	79.0926	501.033
[RE 2016] 5-2050-S3	2016	Guinea	5	2050	0.5	0.655	531.44	68.0223	599.462
[RE 2016] 6a-2050-S3	2016	India	6a	2050	0.5	0.625	509.69	78.3834	588.073
[RE 2016] 6b-2050-S3	2016	India	6b	2050	0.5	0.625	540.73	78.3834	619.113
[RE 2016] 6c-2050-S3	2016	India	6c	2050	0.5	0.625	542.01	78.3834	620.393
[RE 2016] 7-2050-S3	2016	Iran	7	2050	0.5	0.66	491.82	67.8644	559.684
[RE 2016] 8-2050-S3	2016	Kazakhstan	8	2050	0.5	0.20313	484.73	143.186	627.916
[RE 2016] 9a-2050-S3	2016	Russia	9a	2050	0.5	0.71	676.43	66.4078	742.838
[RE 2016] 9b-2050-S3	2016	Russia	9b	2050	0.5	0.71	691.93	66.4078	758.338
[RE 2016] 9c-2050-S3	2016	Russia	9c	2050	0.5	0.71	657.54	66.4078	723.948
[RE 2016] 9d-2050-S3	2016	Russia	9d	2050	0.5	0.71	704.1	66.4078	770.508
[RE 2016] 9e-2050-S3	2016	Russia	9e	2050	0.5	0.71	711.62	66.4078	778.028
[RE 2016] 9f-2050-S3	2016	Russia	9f	2050	0.5	0.71	617.9	66.4078	684.308
[RE 2016] 9g-2050-S3	2016	Russia	9g	2050	0.5	0.71	697.13	66.4078	763.538
[RE 2016] 9h-2050-S3	2016	Russia	9h	2050	0.5	0.71	708.25	66.4078	774.658
[RE 2017] 10a-2030-S1	2017	South Africa	10a	2030	0	0.63934	457.26	170.492	627.752
[RE 2017] 10b-2030-S1	2017	South Africa	10b	2030	0	0.63934	484.7	170.492	655.192
[RE 2017] 10c-2030-S1	2017	South Africa	10c	2030	0	0.63934	446.25	170.492	616.742
[RE 2017] 10d-2030-S1	2017	South Africa	10d	2030	0	0.63934	496.9	170.492	667.392
[RE 2017] 11-2030-S1	2017	Sweden	11	2030	0	0.7	805.24	163.606	968.846
[RE 2017] 12-2030-S1	2017	Ukraine	12	2030	0	0.62963	495.72	171.524	667.244
[RE 2017] 13a-2030-S1	2017	United States	13a	2030	0	0.63043	659.73	171.438	831.168
[RE 2017] 13b-2030-S1	2017	United States	13b	2030	0	0.63043	655.7	171.438	827.138
[RE 2017] 13c-2030-S1	2017	United States	13c	2030	0	0.63043	595.67	171.438	767.108
[RE 2017] 13d-2030-S1	2017	United States	13d	2030	0	0.63043	646.44	171.438	817.878
[RE 2017] 15a-2030-S1	2017	Mexico	15a	2030	0	0.64706	570.36	169.693	740.053
[RE 2017] 15b-2030-S1	2017	Mexico	15b	2030	0	0.64706	647.96	169.693	817.653
[RE 2017] 16-2030-S1	2017	Turkey	16	2030	0	0.63158	616.2	171.314	787.514
[RE 2017] 17-2030-S1	2017	Chile	17	2030	0	0.55625	512.75	180.492	693.241
[RE 2017] 18-2030-S1	2017	Peru	18	2030	0	0.6875	562.5	147.126	709.626
[RE 2017] 1a-2030-S1	2017	Australia	1a	2030	0	0.62222	541.59	172.334	713.924
[RE 2017] 1b-2030-S1	2017	Australia	1b	2030	0	0.62222	674.54	172.334	846.874
[RE 2017] 2a-2030-S1	2017	Brazil	2a	2030	0	0.63158	514.91	171.314	686.224
[RE 2017] 2b-2030-S1	2017	Brazil	2b	2030	0	0.63158	666.69	171.314	838.004
[RE 2017] 2c-2030-S1	2017	Brazil	2c	2030	0	0.63158	573.11	171.314	744.424
[RE 2017] 3a-2030-S1	2017	Canada	3a	2030	0	0.60294	881.1	174.533	1055.63
[RE 2017] 3b-2030-S1	2017	Canada	3b	2030	0	0.60294	528.71	174.533	703.243
[RE 2017] 3c-2030-S1	2017	Canada	3c	2030	0	0.60294	616.04	174.533	790.573
[RE 2017] 3d-2030-S1	2017	Canada	3d	2030	0	0.60294	604.44	174.533	778.973
[RE 2017] 4a-2030-S1	2017	China	4a	2030	0	0.61111	560.84	173.584	734.424
[RE 2017] 4b-2030-S1	2017	China	4b	2030	0	0.61111	516.18	173.584	689.764
[RE 2017] 4c-2030-S1	2017	China	4c	2030	0	0.61111	600.18	173.584	773.764
[RE 2017] 4d-2030-S1	2017	China	4d	2030	0	0.61111	470.31	173.584	643.894
[RE 2017] 4e-2030-S1	2017	China	4e	2030	0	0.61111	523.63	173.584	697.214
[RE 2017] 4f-2030-S1	2017	China	4f	2030	0	0.61111	569.85	173.584	743.434
[RE 2017] 5-2030-S1	2017	Guinea	5	2030	0	0.655	594.06	149.288	743.348
[RE 2017] 6a-2030-S1	2017	India	6a	2030	0	0.625	585.37	172.028	757.398
[RE 2017] 6b-2030-S1	2017	India	6b	2030	0	0.625	616.43	172.028	788.458
[RE 2017] 6c-2030-S1	2017	India	6c	2030	0	0.625	608.87	172.028	780.898
[RE 2017] 7-2030-S1	2017	Iran	7	2030	0	0.66	482	148.942	630.942
[RE 2017] 8-2030-S1	2017	Kazakhstan	8	2030	0	0.20313	480.48	314.25	794.73
[RE 2017] 9a-2030-S1	2017	Russia	9a	2030	0	0.71	613.05	145.745	758.795
[RE 2017] 9b-2030-S1	2017	Russia	9b	2030	0	0.71	693.31	145.745	839.055
[RE 2017] 9c-2030-S1	2017	Russia	9c	2030	0	0.71	630.84	145.745	776.585
[RE 2017] 9d-2030-S1	2017	Russia	9d	2030	0	0.71	712.76	145.745	858.505
[RE 2017] 9e-2030-S1	2017	Russia	9e	2030	0	0.71	694.01	145.745	839.755
[RE 2017] 9f-2030-S1	2017	Russia	9f	2030	0	0.71	481.56	145.745	627.305
[RE 2017] 9g-2030-S1	2017	Russia	9g	2030	0	0.71	668.77	145.745	814.515
[RE 2017] 9h-2030-S1	2017	Russia	9h	2030	0	0.71	766.95	145.745	912.695
[RE 2017] 10a-2030-S2	2017	South Africa	10a	2030	0.25	0.63934	493.18	124.088	617.268
[RE 2017] 10b-2030-S2	2017	South Africa	10b	2030	0.25	0.63934	511.82	124.088	635.908
[RE 2017] 10c-2030-S2	2017	South Africa	10c	2030	0.25	0.63934	486.4	124.088	610.488
[RE 2017] 10d-2030-S2	2017	South Africa	10d	2030	0.25	0.63934	530.83	124.088	654.918
[RE 2017] 11-2030-S2	2017	Sweden	11	2030	0.25	0.7	725.09	119.076	844.166
[RE 2017] 12-2030-S2	2017	Ukraine	12	2030	0.25	0.62963	551.44	124.839	676.279
[RE 2017] 13a-2030-S2	2017	United States	13a	2030	0.25	0.63043	653.89	124.776	778.666
[RE 2017] 13b-2030-S2	2017	United States	13b	2030	0.25	0.63043	646.53	124.776	771.306
[RE 2017] 13c-2030-S2	2017	United States	13c	2030	0.25	0.63043	604.48	124.776	729.256
[RE 2017] 13d-2030-S2	2017	United States	13d	2030	0.25	0.63043	638.25	124.776	763.026
[RE 2017] 15a-2030-S2	2017	Mexico	15a	2030	0.25	0.64706	564.21	123.506	687.716
[RE 2017] 15b-2030-S2	2017	Mexico	15b	2030	0.25	0.64706	630.44	123.506	753.946
[RE 2017] 16-2030-S2	2017	Turkey	16	2030	0.25	0.63158	604.09	124.686	728.776
[RE 2017] 17-2030-S2	2017	Chile	17	2030	0.25	0.55625	533.66	131.366	665.026
[RE 2017] 18-2030-S2	2017	Peru	18	2030	0.25	0.6875	588.89	107.082	695.971
[RE 2017] 1a-2030-S2	2017	Australia	1a	2030	0.25	0.62222	558.9	125.428	684.328
[RE 2017] 1b-2030-S2	2017	Australia	1b	2030	0.25	0.62222	652.96	125.428	778.388
[RE 2017] 2a-2030-S2	2017	Brazil	2a	2030	0.25	0.63158	526.83	124.686	651.516
[RE 2017] 2b-2030-S2	2017	Brazil	2b	2030	0.25	0.63158	645.17	124.686	769.856
[RE 2017] 2c-2030-S2	2017	Brazil	2c	2030	0.25	0.63158	569.3	124.686	693.986
[RE 2017] 3a-2030-S2	2017	Canada	3a	2030	0.25	0.60294	827.84	127.029	954.869
[RE 2017] 3b-2030-S2	2017	Canada	3b	2030	0.25	0.60294	562.43	127.029	689.459
[RE 2017] 3c-2030-S2	2017	Canada	3c	2030	0.25	0.60294	629.93	127.029	756.959
[RE 2017] 3d-2030-S2	2017	Canada	3d	2030	0.25	0.60294	623.71	127.029	750.739
[RE 2017] 4a-2030-S2	2017	China	4a	2030	0.25	0.61111	505.31	126.338	631.648
[RE 2017] 4b-2030-S2	2017	China	4b	2030	0.25	0.61111	478.12	126.338	604.458
[RE 2017] 4c-2030-S2	2017	China	4c	2030	0.25	0.61111	533.11	126.338	659.448
[RE 2017] 4d-2030-S2	2017	China	4d	2030	0.25	0.61111	440.31	126.338	566.648
[RE 2017] 4e-2030-S2	2017	China	4e	2030	0.25	0.61111	478.72	126.338	605.058
[RE 2017] 4f-2030-S2	2017	China	4f	2030	0.25	0.61111	517.45	126.338	643.788
[RE 2017] 5-2030-S2	2017	Guinea	5	2030	0.25	0.655	607.72	108.655	716.375
[RE 2017] 6a-2030-S2	2017	India	6a	2030	0.25	0.625	593.72	125.206	718.926
[RE 2017] 6b-2030-S2	2017	India	6b	2030	0.25	0.625	620.08	125.206	745.286
[RE 2017] 6c-2030-S2	2017	India	6c	2030	0.25	0.625	619.42	125.206	744.626
[RE 2017] 7-2030-S2	2017	Iran	7	2030	0.25	0.66	513.68	108.403	622.083
[RE 2017] 8-2030-S2	2017	Kazakhstan	8	2030	0.25	0.20313	506.67	228.718	735.388
[RE 2017] 9a-2030-S2	2017	Russia	9a	2030	0.25	0.71	662.3	106.076	768.376
[RE 2017] 9b-2030-S2	2017	Russia	9b	2030	0.25	0.71	724.09	106.076	830.166
[RE 2017] 9c-2030-S2	2017	Russia	9c	2030	0.25	0.71	677.91	106.076	783.986
[RE 2017] 9d-2030-S2	2017	Russia	9d	2030	0.25	0.71	736.98	106.076	843.056
[RE 2017] 9e-2030-S2	2017	Russia	9e	2030	0.25	0.71	724.34	106.076	830.416
[RE 2017] 9f-2030-S2	2017	Russia	9f	2030	0.25	0.71	574.06	106.076	680.136
[RE 2017] 9g-2030-S2	2017	Russia	9g	2030	0.25	0.71	713.85	106.076	819.926
[RE 2017] 9h-2030-S2	2017	Russia	9h	2030	0.25	0.71	784.76	106.076	890.836
[RE 2017] 10a-2030-S3	2017	South Africa	10a	2030	0.5	0.63934	528.69	77.6835	606.374
[RE 2017] 10b-2030-S3	2017	South Africa	10b	2030	0.5	0.63934	541.09	77.6835	618.774
[RE 2017] 10c-2030-S3	2017	South Africa	10c	2030	0.5	0.63934	524.62	77.6835	602.303
[RE 2017] 10d-2030-S3	2017	South Africa	10d	2030	0.5	0.63934	561.93	77.6835	639.614
[RE 2017] 11-2030-S3	2017	Sweden	11	2030	0.5	0.7	654.19	74.546	728.736
[RE 2017] 12-2030-S3	2017	Ukraine	12	2030	0.5	0.62963	606.65	78.1539	684.804
[RE 2017] 13a-2030-S3	2017	United States	13a	2030	0.5	0.63043	650.15	78.1146	728.265
[RE 2017] 13b-2030-S3	2017	United States	13b	2030	0.5	0.63043	641.37	78.1146	719.485
[RE 2017] 13c-2030-S3	2017	United States	13c	2030	0.5	0.63043	616.84	78.1146	694.955
[RE 2017] 13d-2030-S3	2017	United States	13d	2030	0.5	0.63043	634.46	78.1146	712.575
[RE 2017] 15a-2030-S3	2017	Mexico	15a	2030	0.5	0.64706	563.47	77.3196	640.79
[RE 2017] 15b-2030-S3	2017	Mexico	15b	2030	0.5	0.64706	621.38	77.3196	698.7
[RE 2017] 16-2030-S3	2017	Turkey	16	2030	0.5	0.63158	599.04	78.0583	677.098
[RE 2017] 17-2030-S3	2017	Chile	17	2030	0.5	0.55625	552.99	82.2398	635.23
[RE 2017] 18-2030-S3	2017	Peru	18	2030	0.5	0.6875	613.08	67.037	680.117
[RE 2017] 1a-2030-S3	2017	Australia	1a	2030	0.5	0.62222	579.17	78.5228	657.693
[RE 2017] 1b-2030-S3	2017	Australia	1b	2030	0.5	0.62222	632.62	78.5228	711.143
[RE 2017] 2a-2030-S3	2017	Brazil	2a	2030	0.5	0.63158	539.27	78.0583	617.328
[RE 2017] 2b-2030-S3	2017	Brazil	2b	2030	0.5	0.63158	628.48	78.0583	706.538
[RE 2017] 2c-2030-S3	2017	Brazil	2c	2030	0.5	0.63158	571.45	78.0583	649.508
[RE 2017] 3a-2030-S3	2017	Canada	3a	2030	0.5	0.60294	778.83	79.525	858.355
[RE 2017] 3b-2030-S3	2017	Canada	3b	2030	0.5	0.60294	599.68	79.525	679.205
[RE 2017] 3c-2030-S3	2017	Canada	3c	2030	0.5	0.60294	646.77	79.525	726.295
[RE 2017] 3d-2030-S3	2017	Canada	3d	2030	0.5	0.60294	643.23	79.525	722.755
[RE 2017] 4a-2030-S3	2017	China	4a	2030	0.5	0.61111	459.82	79.0926	538.913
[RE 2017] 4b-2030-S3	2017	China	4b	2030	0.5	0.61111	443.51	79.0926	522.603
[RE 2017] 4c-2030-S3	2017	China	4c	2030	0.5	0.61111	475.37	79.0926	554.463
[RE 2017] 4d-2030-S3	2017	China	4d	2030	0.5	0.61111	413.74	79.0926	492.833
[RE 2017] 4e-2030-S3	2017	China	4e	2030	0.5	0.61111	438.33	79.0926	517.423
[RE 2017] 4f-2030-S3	2017	China	4f	2030	0.5	0.61111	469.89	79.0926	548.983
[RE 2017] 5-2030-S3	2017	Guinea	5	2030	0.5	0.655	620.66	68.0223	688.682
[RE 2017] 6a-2030-S3	2017	India	6a	2030	0.5	0.625	601.46	78.3834	679.843
[RE 2017] 6b-2030-S3	2017	India	6b	2030	0.5	0.625	628.61	78.3834	706.993
[RE 2017] 6c-2030-S3	2017	India	6c	2030	0.5	0.625	631.29	78.3834	709.673
[RE 2017] 7-2030-S3	2017	Iran	7	2030	0.5	0.66	544.23	67.8644	612.094
[RE 2017] 8-2030-S3	2017	Kazakhstan	8	2030	0.5	0.20313	534.34	143.186	677.526
[RE 2017] 9a-2030-S3	2017	Russia	9a	2030	0.5	0.71	711.03	66.4078	777.438
[RE 2017] 9b-2030-S3	2017	Russia	9b	2030	0.5	0.71	754.8	66.4078	821.208
[RE 2017] 9c-2030-S3	2017	Russia	9c	2030	0.5	0.71	723.92	66.4078	790.328
[RE 2017] 9d-2030-S3	2017	Russia	9d	2030	0.5	0.71	759.58	66.4078	825.988
[RE 2017] 9e-2030-S3	2017	Russia	9e	2030	0.5	0.71	752.51	66.4078	818.918
[RE 2017] 9f-2030-S3	2017	Russia	9f	2030	0.5	0.71	659.74	66.4078	726.148
[RE 2017] 9g-2030-S3	2017	Russia	9g	2030	0.5	0.71	758.03	66.4078	824.438
[RE 2017] 9h-2030-S3	2017	Russia	9h	2030	0.5	0.71	801.18	66.4078	867.588
[RE 2017] 10a-2040-S1	2017	South Africa	10a	2040	0	0.63934	412.44	170.492	582.932
[RE 2017] 10b-2040-S1	2017	South Africa	10b	2040	0	0.63934	434.79	170.492	605.282
[RE 2017] 10c-2040-S1	2017	South Africa	10c	2040	0	0.63934	400.03	170.492	570.522
[RE 2017] 10d-2040-S1	2017	South Africa	10d	2040	0	0.63934	439.32	170.492	609.812
[RE 2017] 11-2040-S1	2017	Sweden	11	2040	0	0.7	733.49	163.606	897.096
[RE 2017] 12-2040-S1	2017	Ukraine	12	2040	0	0.62963	449.57	171.524	621.094
[RE 2017] 13a-2040-S1	2017	United States	13a	2040	0	0.63043	602.44	171.438	773.878
[RE 2017] 13b-2040-S1	2017	United States	13b	2040	0	0.63043	598.29	171.438	769.728
[RE 2017] 13c-2040-S1	2017	United States	13c	2040	0	0.63043	547.35	171.438	718.788
[RE 2017] 13d-2040-S1	2017	United States	13d	2040	0	0.63043	589.27	171.438	760.708
[RE 2017] 15a-2040-S1	2017	Mexico	15a	2040	0	0.64706	505.48	169.693	675.173
[RE 2017] 15b-2040-S1	2017	Mexico	15b	2040	0	0.64706	558.27	169.693	727.963
[RE 2017] 16-2040-S1	2017	Turkey	16	2040	0	0.63158	547.3	171.314	718.614
[RE 2017] 17-2040-S1	2017	Chile	17	2040	0	0.55625	451.46	180.492	631.952
[RE 2017] 18-2040-S1	2017	Peru	18	2040	0	0.6875	488.2	147.126	635.326
[RE 2017] 1a-2040-S1	2017	Australia	1a	2040	0	0.62222	498.44	172.334	670.774
[RE 2017] 1b-2040-S1	2017	Australia	1b	2040	0	0.62222	610.25	172.334	782.584
[RE 2017] 2a-2040-S1	2017	Brazil	2a	2040	0	0.63158	455.62	171.314	626.934
[RE 2017] 2b-2040-S1	2017	Brazil	2b	2040	0	0.63158	570.33	171.314	741.644
[RE 2017] 2c-2040-S1	2017	Brazil	2c	2040	0	0.63158	502.96	171.314	674.274
[RE 2017] 3a-2040-S1	2017	Canada	3a	2040	0	0.60294	803.12	174.533	977.653
[RE 2017] 3b-2040-S1	2017	Canada	3b	2040	0	0.60294	480.98	174.533	655.513
[RE 2017] 3c-2040-S1	2017	Canada	3c	2040	0	0.60294	561.37	174.533	735.903
[RE 2017] 3d-2040-S1	2017	Canada	3d	2040	0	0.60294	550.07	174.533	724.603
[RE 2017] 4a-2040-S1	2017	China	4a	2040	0	0.61111	507.72	173.584	681.304
[RE 2017] 4b-2040-S1	2017	China	4b	2040	0	0.61111	464.2	173.584	637.784
[RE 2017] 4c-2040-S1	2017	China	4c	2040	0	0.61111	530.43	173.584	704.014
[RE 2017] 4d-2040-S1	2017	China	4d	2040	0	0.61111	426.36	173.584	599.944
[RE 2017] 4e-2040-S1	2017	China	4e	2040	0	0.61111	468.47	173.584	642.054
[RE 2017] 4f-2040-S1	2017	China	4f	2040	0	0.61111	511.84	173.584	685.424
[RE 2017] 5-2040-S1	2017	Guinea	5	2040	0	0.655	509.26	149.288	658.548
[RE 2017] 6a-2040-S1	2017	India	6a	2040	0	0.625	502.26	172.028	674.288
[RE 2017] 6b-2040-S1	2017	India	6b	2040	0	0.625	526.65	172.028	698.678
[RE 2017] 6c-2040-S1	2017	India	6c	2040	0	0.625	523.55	172.028	695.578
[RE 2017] 7-2040-S1	2017	Iran	7	2040	0	0.66	427.13	148.942	576.072
[RE 2017] 8-2040-S1	2017	Kazakhstan	8	2040	0	0.20313	435.94	314.25	750.19
[RE 2017] 9a-2040-S1	2017	Russia	9a	2040	0	0.71	556.29	145.745	702.035
[RE 2017] 9b-2040-S1	2017	Russia	9b	2040	0	0.71	622.93	145.745	768.675
[RE 2017] 9c-2040-S1	2017	Russia	9c	2040	0	0.71	565.25	145.745	710.995
[RE 2017] 9d-2040-S1	2017	Russia	9d	2040	0	0.71	650.21	145.745	795.955
[RE 2017] 9e-2040-S1	2017	Russia	9e	2040	0	0.71	634.27	145.745	780.015
[RE 2017] 9f-2040-S1	2017	Russia	9f	2040	0	0.71	438.61	145.745	584.355
[RE 2017] 9g-2040-S1	2017	Russia	9g	2040	0	0.71	594.76	145.745	740.505
[RE 2017] 9h-2040-S1	2017	Russia	9h	2040	0	0.71	698.14	145.745	843.885
[RE 2017] 10a-2040-S2	2017	South Africa	10a	2040	0.25	0.63934	459.77	124.088	583.858
[RE 2017] 10b-2040-S2	2017	South Africa	10b	2040	0.25	0.63934	475.75	124.088	599.838
[RE 2017] 10c-2040-S2	2017	South Africa	10c	2040	0.25	0.63934	452.74	124.088	576.828
[RE 2017] 10d-2040-S2	2017	South Africa	10d	2040	0.25	0.63934	487.68	124.088	611.768
[RE 2017] 11-2040-S2	2017	Sweden	11	2040	0.25	0.7	672.72	119.076	791.796
[RE 2017] 12-2040-S2	2017	Ukraine	12	2040	0.25	0.62963	516.5	124.839	641.339
[RE 2017] 13a-2040-S2	2017	United States	13a	2040	0.25	0.63043	612.14	124.776	736.916
[RE 2017] 13b-2040-S2	2017	United States	13b	2040	0.25	0.63043	604.67	124.776	729.446
[RE 2017] 13c-2040-S2	2017	United States	13c	2040	0.25	0.63043	568.72	124.776	693.496
[RE 2017] 13d-2040-S2	2017	United States	13d	2040	0.25	0.63043	596.87	124.776	721.646
[RE 2017] 15a-2040-S2	2017	Mexico	15a	2040	0.25	0.64706	518.02	123.506	641.526
[RE 2017] 15b-2040-S2	2017	Mexico	15b	2040	0.25	0.64706	562.87	123.506	686.376
[RE 2017] 16-2040-S2	2017	Turkey	16	2040	0.25	0.63158	554.91	124.686	679.596
[RE 2017] 17-2040-S2	2017	Chile	17	2040	0.25	0.55625	486.54	131.366	617.906
[RE 2017] 18-2040-S2	2017	Peru	18	2040	0.25	0.6875	533.01	107.082	640.091
[RE 2017] 1a-2040-S2	2017	Australia	1a	2040	0.25	0.62222	528.23	125.428	653.658
[RE 2017] 1b-2040-S2	2017	Australia	1b	2040	0.25	0.62222	606.86	125.428	732.288
[RE 2017] 2a-2040-S2	2017	Brazil	2a	2040	0.25	0.63158	483.56	124.686	608.246
[RE 2017] 2b-2040-S2	2017	Brazil	2b	2040	0.25	0.63158	572.09	124.686	696.776
[RE 2017] 2c-2040-S2	2017	Brazil	2c	2040	0.25	0.63158	518.47	124.686	643.156
[RE 2017] 3a-2040-S2	2017	Canada	3a	2040	0.25	0.60294	769.23	127.029	896.259
[RE 2017] 3b-2040-S2	2017	Canada	3b	2040	0.25	0.60294	529.34	127.029	656.369
[RE 2017] 3c-2040-S2	2017	Canada	3c	2040	0.25	0.60294	589.24	127.029	716.269
[RE 2017] 3d-2040-S2	2017	Canada	3d	2040	0.25	0.60294	582.95	127.029	709.979
[RE 2017] 4a-2040-S2	2017	China	4a	2040	0.25	0.61111	466	126.338	592.338
[RE 2017] 4b-2040-S2	2017	China	4b	2040	0.25	0.61111	439.51	126.338	565.848
[RE 2017] 4c-2040-S2	2017	China	4c	2040	0.25	0.61111	481.04	126.338	607.378
[RE 2017] 4d-2040-S2	2017	China	4d	2040	0.25	0.61111	407.21	126.338	533.548
[RE 2017] 4e-2040-S2	2017	China	4e	2040	0.25	0.61111	437.54	126.338	563.878
[RE 2017] 4f-2040-S2	2017	China	4f	2040	0.25	0.61111	474.3	126.338	600.638
[RE 2017] 5-2040-S2	2017	Guinea	5	2040	0.25	0.655	543.77	108.655	652.425
[RE 2017] 6a-2040-S2	2017	India	6a	2040	0.25	0.625	532.66	125.206	657.866
[RE 2017] 6b-2040-S2	2017	India	6b	2040	0.25	0.625	555.07	125.206	680.276
[RE 2017] 6c-2040-S2	2017	India	6c	2040	0.25	0.625	555.99	125.206	681.196
[RE 2017] 7-2040-S2	2017	Iran	7	2040	0.25	0.66	473.44	108.403	581.843
[RE 2017] 8-2040-S2	2017	Kazakhstan	8	2040	0.25	0.20313	473.32	228.718	702.038
[RE 2017] 9a-2040-S2	2017	Russia	9a	2040	0.25	0.71	622.21	106.076	728.286
[RE 2017] 9b-2040-S2	2017	Russia	9b	2040	0.25	0.71	671.81	106.076	777.886
[RE 2017] 9c-2040-S2	2017	Russia	9c	2040	0.25	0.71	628.97	106.076	735.046
[RE 2017] 9d-2040-S2	2017	Russia	9d	2040	0.25	0.71	691.86	106.076	797.936
[RE 2017] 9e-2040-S2	2017	Russia	9e	2040	0.25	0.71	679.18	106.076	785.256
[RE 2017] 9f-2040-S2	2017	Russia	9f	2040	0.25	0.71	542.23	106.076	648.306
[RE 2017] 9g-2040-S2	2017	Russia	9g	2040	0.25	0.71	658.84	106.076	764.916
[RE 2017] 9h-2040-S2	2017	Russia	9h	2040	0.25	0.71	733.1	106.076	839.176
[RE 2017] 10a-2040-S3	2017	South Africa	10a	2040	0.5	0.63934	505.76	77.6835	583.443
[RE 2017] 10b-2040-S3	2017	South Africa	10b	2040	0.5	0.63934	516.38	77.6835	594.063
[RE 2017] 10c-2040-S3	2017	South Africa	10c	2040	0.5	0.63934	501.54	77.6835	579.223
[RE 2017] 10d-2040-S3	2017	South Africa	10d	2040	0.5	0.63934	532.01	77.6835	609.693
[RE 2017] 11-2040-S3	2017	Sweden	11	2040	0.5	0.7	622.58	74.546	697.126
[RE 2017] 12-2040-S3	2017	Ukraine	12	2040	0.5	0.62963	583.1	78.1539	661.254
[RE 2017] 13a-2040-S3	2017	United States	13a	2040	0.5	0.63043	622.27	78.1146	700.385
[RE 2017] 13b-2040-S3	2017	United States	13b	2040	0.5	0.63043	615.6	78.1146	693.715
[RE 2017] 13c-2040-S3	2017	United States	13c	2040	0.5	0.63043	591.56	78.1146	669.675
[RE 2017] 13d-2040-S3	2017	United States	13d	2040	0.5	0.63043	608.01	78.1146	686.125
[RE 2017] 15a-2040-S3	2017	Mexico	15a	2040	0.5	0.64706	532.42	77.3196	609.74
[RE 2017] 15b-2040-S3	2017	Mexico	15b	2040	0.5	0.64706	573.27	77.3196	650.59
[RE 2017] 16-2040-S3	2017	Turkey	16	2040	0.5	0.63158	564.44	78.0583	642.498
[RE 2017] 17-2040-S3	2017	Chile	17	2040	0.5	0.55625	520.81	82.2398	603.05
[RE 2017] 18-2040-S3	2017	Peru	18	2040	0.5	0.6875	573.86	67.037	640.897
[RE 2017] 1a-2040-S3	2017	Australia	1a	2040	0.5	0.62222	560.66	78.5228	639.183
[RE 2017] 1b-2040-S3	2017	Australia	1b	2040	0.5	0.62222	606.89	78.5228	685.413
[RE 2017] 2a-2040-S3	2017	Brazil	2a	2040	0.5	0.63158	509.52	78.0583	587.578
[RE 2017] 2b-2040-S3	2017	Brazil	2b	2040	0.5	0.63158	576.99	78.0583	655.048
[RE 2017] 2c-2040-S3	2017	Brazil	2c	2040	0.5	0.63158	536.66	78.0583	614.718
[RE 2017] 3a-2040-S3	2017	Canada	3a	2040	0.5	0.60294	738.01	79.525	817.535
[RE 2017] 3b-2040-S3	2017	Canada	3b	2040	0.5	0.60294	577.35	79.525	656.875
[RE 2017] 3c-2040-S3	2017	Canada	3c	2040	0.5	0.60294	618.14	79.525	697.665
[RE 2017] 3d-2040-S3	2017	Canada	3d	2040	0.5	0.60294	614.8	79.525	694.325
[RE 2017] 4a-2040-S3	2017	China	4a	2040	0.5	0.61111	432.38	79.0926	511.473
[RE 2017] 4b-2040-S3	2017	China	4b	2040	0.5	0.61111	416.82	79.0926	495.913
[RE 2017] 4c-2040-S3	2017	China	4c	2040	0.5	0.61111	442.38	79.0926	521.473
[RE 2017] 4d-2040-S3	2017	China	4d	2040	0.5	0.61111	391.77	79.0926	470.863
[RE 2017] 4e-2040-S3	2017	China	4e	2040	0.5	0.61111	411.32	79.0926	490.413
[RE 2017] 4f-2040-S3	2017	China	4f	2040	0.5	0.61111	439.56	79.0926	518.653
[RE 2017] 5-2040-S3	2017	Guinea	5	2040	0.5	0.655	575.56	68.0223	643.582
[RE 2017] 6a-2040-S3	2017	India	6a	2040	0.5	0.625	562.22	78.3834	640.603
[RE 2017] 6b-2040-S3	2017	India	6b	2040	0.5	0.625	584.87	78.3834	663.253
[RE 2017] 6c-2040-S3	2017	India	6c	2040	0.5	0.625	587.93	78.3834	666.313
[RE 2017] 7-2040-S3	2017	Iran	7	2040	0.5	0.66	516.79	67.8644	584.654
[RE 2017] 8-2040-S3	2017	Kazakhstan	8	2040	0.5	0.20313	511.76	143.186	654.946
[RE 2017] 9a-2040-S3	2017	Russia	9a	2040	0.5	0.71	685.52	66.4078	751.928
[RE 2017] 9b-2040-S3	2017	Russia	9b	2040	0.5	0.71	718.71	66.4078	785.118
[RE 2017] 9c-2040-S3	2017	Russia	9c	2040	0.5	0.71	690.32	66.4078	756.728
[RE 2017] 9d-2040-S3	2017	Russia	9d	2040	0.5	0.71	730.26	66.4078	796.668
[RE 2017] 9e-2040-S3	2017	Russia	9e	2040	0.5	0.71	721.07	66.4078	787.478
[RE 2017] 9f-2040-S3	2017	Russia	9f	2040	0.5	0.71	637.79	66.4078	704.198
[RE 2017] 9g-2040-S3	2017	Russia	9g	2040	0.5	0.71	719.37	66.4078	785.778
[RE 2017] 9h-2040-S3	2017	Russia	9h	2040	0.5	0.71	765.18	66.4078	831.588
[RE 2017] 10a-2050-S1	2017	South Africa	10a	2050	0	0.63934	369.14	170.492	539.632
[RE 2017] 10b-2050-S1	2017	South Africa	10b	2050	0	0.63934	386.33	170.492	556.822
[RE 2017] 10c-2050-S1	2017	South Africa	10c	2050	0	0.63934	356.92	170.492	527.412
[RE 2017] 10d-2050-S1	2017	South Africa	10d	2050	0	0.63934	385.4	170.492	555.892
[RE 2017] 11-2050-S1	2017	Sweden	11	2050	0	0.7	662.43	163.606	826.036
[RE 2017] 12-2050-S1	2017	Ukraine	12	2050	0	0.62963	402.65	171.524	574.174
[RE 2017] 13a-2050-S1	2017	United States	13a	2050	0	0.63043	565.12	171.438	736.558
[RE 2017] 13b-2050-S1	2017	United States	13b	2050	0	0.63043	544.49	171.438	715.928
[RE 2017] 13c-2050-S1	2017	United States	13c	2050	0	0.63043	501.91	171.438	673.348
[RE 2017] 13d-2050-S1	2017	United States	13d	2050	0	0.63043	536.33	171.438	707.768
[RE 2017] 15a-2050-S1	2017	Mexico	15a	2050	0	0.64706	444.1	169.693	613.793
[RE 2017] 15b-2050-S1	2017	Mexico	15b	2050	0	0.64706	476.53	169.693	646.223
[RE 2017] 16-2050-S1	2017	Turkey	16	2050	0	0.63158	483.72	171.314	655.034
[RE 2017] 17-2050-S1	2017	Chile	17	2050	0	0.55625	399.42	180.492	579.912
[RE 2017] 18-2050-S1	2017	Peru	18	2050	0	0.6875	419.44	147.126	566.566
[RE 2017] 1a-2050-S1	2017	Australia	1a	2050	0	0.62222	456.44	172.334	628.774
[RE 2017] 1b-2050-S1	2017	Australia	1b	2050	0	0.62222	563.02	172.334	735.354
[RE 2017] 2a-2050-S1	2017	Brazil	2a	2050	0	0.63158	399.05	171.314	570.364
[RE 2017] 2b-2050-S1	2017	Brazil	2b	2050	0	0.63158	484.8	171.314	656.114
[RE 2017] 2c-2050-S1	2017	Brazil	2c	2050	0	0.63158	436.38	171.314	607.694
[RE 2017] 3a-2050-S1	2017	Canada	3a	2050	0	0.60294	731.14	174.533	905.673
[RE 2017] 3b-2050-S1	2017	Canada	3b	2050	0	0.60294	436.18	174.533	610.713
[RE 2017] 3c-2050-S1	2017	Canada	3c	2050	0	0.60294	508.82	174.533	683.353
[RE 2017] 3d-2050-S1	2017	Canada	3d	2050	0	0.60294	497.65	174.533	672.183
[RE 2017] 4a-2050-S1	2017	China	4a	2050	0	0.61111	456.54	173.584	630.124
[RE 2017] 4b-2050-S1	2017	China	4b	2050	0	0.61111	414.63	173.584	588.214
[RE 2017] 4c-2050-S1	2017	China	4c	2050	0	0.61111	460.38	173.584	633.964
[RE 2017] 4d-2050-S1	2017	China	4d	2050	0	0.61111	381.9	173.584	555.484
[RE 2017] 4e-2050-S1	2017	China	4e	2050	0	0.61111	415.25	173.584	588.834
[RE 2017] 4f-2050-S1	2017	China	4f	2050	0	0.61111	456.03	173.584	629.614
[RE 2017] 5-2050-S1	2017	Guinea	5	2050	0	0.655	429.94	149.288	579.228
[RE 2017] 6a-2050-S1	2017	India	6a	2050	0	0.625	423.32	172.028	595.348
[RE 2017] 6b-2050-S1	2017	India	6b	2050	0	0.625	446.14	172.028	618.168
[RE 2017] 6c-2050-S1	2017	India	6c	2050	0	0.625	444.71	172.028	616.738
[RE 2017] 7-2050-S1	2017	Iran	7	2050	0	0.66	376.24	148.942	525.182
[RE 2017] 8-2050-S1	2017	Kazakhstan	8	2050	0	0.20313	392.9	314.25	707.15
[RE 2017] 9a-2050-S1	2017	Russia	9a	2050	0	0.71	500.55	145.745	646.295
[RE 2017] 9b-2050-S1	2017	Russia	9b	2050	0	0.71	553.44	145.745	699.185
[RE 2017] 9c-2050-S1	2017	Russia	9c	2050	0	0.71	499.71	145.745	645.455
[RE 2017] 9d-2050-S1	2017	Russia	9d	2050	0	0.71	592.8	145.745	738.545
[RE 2017] 9e-2050-S1	2017	Russia	9e	2050	0	0.71	577.39	145.745	723.135
[RE 2017] 9f-2050-S1	2017	Russia	9f	2050	0	0.71	397.36	145.745	543.105
[RE 2017] 9g-2050-S1	2017	Russia	9g	2050	0	0.71	524	145.745	669.745
[RE 2017] 9h-2050-S1	2017	Russia	9h	2050	0	0.71	633.39	145.745	779.135
[RE 2017] 10a-2050-S2	2017	South Africa	10a	2050	0.25	0.63934	427.28	124.088	551.368
[RE 2017] 10b-2050-S2	2017	South Africa	10b	2050	0.25	0.63934	440.26	124.088	564.348
[RE 2017] 10c-2050-S2	2017	South Africa	10c	2050	0.25	0.63934	420.85	124.088	544.938
[RE 2017] 10d-2050-S2	2017	South Africa	10d	2050	0.25	0.63934	446.94	124.088	571.028
[RE 2017] 11-2050-S2	2017	Sweden	11	2050	0.25	0.7	625.99	119.076	745.066
[RE 2017] 12-2050-S2	2017	Ukraine	12	2050	0.25	0.62963	482.82	124.839	607.659
[RE 2017] 13a-2050-S2	2017	United States	13a	2050	0.25	0.63043	577.06	124.776	701.836
[RE 2017] 13b-2050-S2	2017	United States	13b	2050	0.25	0.63043	565.2	124.776	689.976
[RE 2017] 13c-2050-S2	2017	United States	13c	2050	0.25	0.63043	534.08	124.776	658.856
[RE 2017] 13d-2050-S2	2017	United States	13d	2050	0.25	0.63043	558.74	124.776	683.516
[RE 2017] 15a-2050-S2	2017	Mexico	15a	2050	0.25	0.64706	472.96	123.506	596.466
[RE 2017] 15b-2050-S2	2017	Mexico	15b	2050	0.25	0.64706	503.24	123.506	626.746
[RE 2017] 16-2050-S2	2017	Turkey	16	2050	0.25	0.63158	506.84	124.686	631.526
[RE 2017] 17-2050-S2	2017	Chile	17	2050	0.25	0.55625	446.04	131.366	577.406
[RE 2017] 18-2050-S2	2017	Peru	18	2050	0.25	0.6875	479.87	107.082	586.952
[RE 2017] 1a-2050-S2	2017	Australia	1a	2050	0.25	0.62222	499.77	125.428	625.198
[RE 2017] 1b-2050-S2	2017	Australia	1b	2050	0.25	0.62222	572.91	125.428	698.338
[RE 2017] 2a-2050-S2	2017	Brazil	2a	2050	0.25	0.63158	441.82	124.686	566.506
[RE 2017] 2b-2050-S2	2017	Brazil	2b	2050	0.25	0.63158	506.7	124.686	631.386
[RE 2017] 2c-2050-S2	2017	Brazil	2c	2050	0.25	0.63158	469.47	124.686	594.156
[RE 2017] 3a-2050-S2	2017	Canada	3a	2050	0.25	0.60294	714.43	127.029	841.459
[RE 2017] 3b-2050-S2	2017	Canada	3b	2050	0.25	0.60294	498.01	127.029	625.039
[RE 2017] 3c-2050-S2	2017	Canada	3c	2050	0.25	0.60294	550.04	127.029	677.069
[RE 2017] 3d-2050-S2	2017	Canada	3d	2050	0.25	0.60294	544.37	127.029	671.399
[RE 2017] 4a-2050-S2	2017	China	4a	2050	0.25	0.61111	428.53	126.338	554.868
[RE 2017] 4b-2050-S2	2017	China	4b	2050	0.25	0.61111	402.19	126.338	528.528
[RE 2017] 4c-2050-S2	2017	China	4c	2050	0.25	0.61111	431.29	126.338	557.628
[RE 2017] 4d-2050-S2	2017	China	4d	2050	0.25	0.61111	375.19	126.338	501.528
[RE 2017] 4e-2050-S2	2017	China	4e	2050	0.25	0.61111	399	126.338	525.338
[RE 2017] 4f-2050-S2	2017	China	4f	2050	0.25	0.61111	431.97	126.338	558.308
[RE 2017] 5-2050-S2	2017	Guinea	5	2050	0.25	0.655	482.31	108.655	590.965
[RE 2017] 6a-2050-S2	2017	India	6a	2050	0.25	0.625	475.95	125.206	601.156
[RE 2017] 6b-2050-S2	2017	India	6b	2050	0.25	0.625	496.28	125.206	621.486
[RE 2017] 6c-2050-S2	2017	India	6c	2050	0.25	0.625	496.71	125.206	621.916
[RE 2017] 7-2050-S2	2017	Iran	7	2050	0.25	0.66	435.74	108.403	544.143
[RE 2017] 8-2050-S2	2017	Kazakhstan	8	2050	0.25	0.20313	442.14	228.718	670.858
[RE 2017] 9a-2050-S2	2017	Russia	9a	2050	0.25	0.71	581.84	106.076	687.916
[RE 2017] 9b-2050-S2	2017	Russia	9b	2050	0.25	0.71	620.91	106.076	726.986
[RE 2017] 9c-2050-S2	2017	Russia	9c	2050	0.25	0.71	580.55	106.076	686.626
[RE 2017] 9d-2050-S2	2017	Russia	9d	2050	0.25	0.71	650.27	106.076	756.346
[RE 2017] 9e-2050-S2	2017	Russia	9e	2050	0.25	0.71	635.89	106.076	741.966
[RE 2017] 9f-2050-S2	2017	Russia	9f	2050	0.25	0.71	511.2	106.076	617.276
[RE 2017] 9g-2050-S2	2017	Russia	9g	2050	0.25	0.71	605.14	106.076	711.216
[RE 2017] 9h-2050-S2	2017	Russia	9h	2050	0.25	0.71	684.22	106.076	790.296
[RE 2017] 10a-2050-S3	2017	South Africa	10a	2050	0.5	0.63934	483.75	77.6835	561.433
[RE 2017] 10b-2050-S3	2017	South Africa	10b	2050	0.5	0.63934	492.09	77.6835	569.774
[RE 2017] 10c-2050-S3	2017	South Africa	10c	2050	0.5	0.63934	479.47	77.6835	557.154
[RE 2017] 10d-2050-S3	2017	South Africa	10d	2050	0.5	0.63934	503.19	77.6835	580.874
[RE 2017] 11-2050-S3	2017	Sweden	11	2050	0.5	0.7	592.99	74.546	667.536
[RE 2017] 12-2050-S3	2017	Ukraine	12	2050	0.5	0.62963	560.58	78.1539	638.734
[RE 2017] 13a-2050-S3	2017	United States	13a	2050	0.5	0.63043	590.98	78.1146	669.095
[RE 2017] 13b-2050-S3	2017	United States	13b	2050	0.5	0.63043	588.79	78.1146	666.905
[RE 2017] 13c-2050-S3	2017	United States	13c	2050	0.5	0.63043	567.49	78.1146	645.605
[RE 2017] 13d-2050-S3	2017	United States	13d	2050	0.5	0.63043	582.62	78.1146	660.735
[RE 2017] 15a-2050-S3	2017	Mexico	15a	2050	0.5	0.64706	502.4	77.3196	579.72
[RE 2017] 15b-2050-S3	2017	Mexico	15b	2050	0.5	0.64706	529.22	77.3196	606.54
[RE 2017] 16-2050-S3	2017	Turkey	16	2050	0.5	0.63158	530.92	78.0583	608.978
[RE 2017] 17-2050-S3	2017	Chile	17	2050	0.5	0.55625	490.34	82.2398	572.58
[RE 2017] 18-2050-S3	2017	Peru	18	2050	0.5	0.6875	535.02	67.037	602.057
[RE 2017] 1a-2050-S3	2017	Australia	1a	2050	0.5	0.62222	541.16	78.5228	619.683
[RE 2017] 1b-2050-S3	2017	Australia	1b	2050	0.5	0.62222	580.34	78.5228	658.863
[RE 2017] 2a-2050-S3	2017	Brazil	2a	2050	0.5	0.63158	480.91	78.0583	558.968
[RE 2017] 2b-2050-S3	2017	Brazil	2b	2050	0.5	0.63158	528.41	78.0583	606.468
[RE 2017] 2c-2050-S3	2017	Brazil	2c	2050	0.5	0.63158	503.08	78.0583	581.138
[RE 2017] 3a-2050-S3	2017	Canada	3a	2050	0.5	0.60294	699.03	79.525	778.555
[RE 2017] 3b-2050-S3	2017	Canada	3b	2050	0.5	0.60294	555.46	79.525	634.985
[RE 2017] 3c-2050-S3	2017	Canada	3c	2050	0.5	0.60294	590.94	79.525	670.465
[RE 2017] 3d-2050-S3	2017	Canada	3d	2050	0.5	0.60294	587.49	79.525	667.015
[RE 2017] 4a-2050-S3	2017	China	4a	2050	0.5	0.61111	406.18	79.0926	485.273
[RE 2017] 4b-2050-S3	2017	China	4b	2050	0.5	0.61111	391.13	79.0926	470.223
[RE 2017] 4c-2050-S3	2017	China	4c	2050	0.5	0.61111	410.14	79.0926	489.233
[RE 2017] 4d-2050-S3	2017	China	4d	2050	0.5	0.61111	370.15	79.0926	449.243
[RE 2017] 4e-2050-S3	2017	China	4e	2050	0.5	0.61111	386.58	79.0926	465.673
[RE 2017] 4f-2050-S3	2017	China	4f	2050	0.5	0.61111	410.59	79.0926	489.683
[RE 2017] 5-2050-S3	2017	Guinea	5	2050	0.5	0.655	530.7	68.0223	598.722
[RE 2017] 6a-2050-S3	2017	India	6a	2050	0.5	0.625	525.73	78.3834	604.113
[RE 2017] 6b-2050-S3	2017	India	6b	2050	0.5	0.625	545.18	78.3834	623.563
[RE 2017] 6c-2050-S3	2017	India	6c	2050	0.5	0.625	546.73	78.3834	625.113
[RE 2017] 7-2050-S3	2017	Iran	7	2050	0.5	0.66	490.67	67.8644	558.534
[RE 2017] 8-2050-S3	2017	Kazakhstan	8	2050	0.5	0.20313	490.2	143.186	633.386
[RE 2017] 9a-2050-S3	2017	Russia	9a	2050	0.5	0.71	658.16	66.4078	724.568
[RE 2017] 9b-2050-S3	2017	Russia	9b	2050	0.5	0.71	682.75	66.4078	749.158
[RE 2017] 9c-2050-S3	2017	Russia	9c	2050	0.5	0.71	658.29	66.4078	724.698
[RE 2017] 9d-2050-S3	2017	Russia	9d	2050	0.5	0.71	703.23	66.4078	769.638
[RE 2017] 9e-2050-S3	2017	Russia	9e	2050	0.5	0.71	690.97	66.4078	757.378
[RE 2017] 9f-2050-S3	2017	Russia	9f	2050	0.5	0.71	615.93	66.4078	682.338
[RE 2017] 9g-2050-S3	2017	Russia	9g	2050	0.5	0.71	681.65	66.4078	748.058
[RE 2017] 9h-2050-S3	2017	Russia	9h	2050	0.5	0.71	731.05	66.4078	797.458
[RE 2018] 10a-2030-S1	2018	South Africa	10a	2030	0	0.63934	467.6	170.492	638.092
[RE 2018] 10b-2030-S1	2018	South Africa	10b	2030	0	0.63934	497.57	170.492	668.062
[RE 2018] 10c-2030-S1	2018	South Africa	10c	2030	0	0.63934	446.77	170.492	617.262
[RE 2018] 10d-2030-S1	2018	South Africa	10d	2030	0	0.63934	498.3	170.492	668.792
[RE 2018] 11-2030-S1	2018	Sweden	11	2030	0	0.7	790.4	163.606	954.006
[RE 2018] 12-2030-S1	2018	Ukraine	12	2030	0	0.62963	511.56	171.524	683.084
[RE 2018] 13a-2030-S1	2018	United States	13a	2030	0	0.63043	689.18	171.438	860.618
[RE 2018] 13b-2030-S1	2018	United States	13b	2030	0	0.63043	659.09	171.438	830.528
[RE 2018] 13c-2030-S1	2018	United States	13c	2030	0	0.63043	614.01	171.438	785.448
[RE 2018] 13d-2030-S1	2018	United States	13c	2030	0	0.63043	632.16	171.438	803.598
[RE 2018] 15a-2030-S1	2018	Mexico	15a	2030	0	0.64706	558.84	169.693	728.533
[RE 2018] 15b-2030-S1	2018	Mexico	15b	2030	0	0.64706	659.33	169.693	829.023
[RE 2018] 16-2030-S1	2018	Turkey	16	2030	0	0.63158	789.06	171.314	960.374
[RE 2018] 17-2030-S1	2018	Chile	17	2030	0	0.55625	500.82	180.492	681.312
[RE 2018] 18-2030-S1	2018	Peru	18	2030	0	0.6875	565.23	147.126	712.356
[RE 2018] 1a-2030-S1	2018	Australia	1a	2030	0	0.62222	530.38	172.334	702.714
[RE 2018] 1b-2030-S1	2018	Australia	1b	2030	0	0.62222	574.75	172.334	747.084
[RE 2018] 2a-2030-S1	2018	Brazil	2a	2030	0	0.63158	538.45	171.314	709.764
[RE 2018] 2b-2030-S1	2018	Brazil	2b	2030	0	0.63158	627.76	171.314	799.074
[RE 2018] 2c-2030-S1	2018	Brazil	2c	2030	0	0.63158	572.16	171.314	743.474
[RE 2018] 3a-2030-S1	2018	Canada	3a	2030	0	0.60294	978.48	174.533	1153.01
[RE 2018] 3b-2030-S1	2018	Canada	3b	2030	0	0.60294	544.42	174.533	718.953
[RE 2018] 3c-2030-S1	2018	Canada	3c	2030	0	0.60294	667.57	174.533	842.103
[RE 2018] 3d-2030-S1	2018	Canada	3d	2030	0	0.60294	600.49	174.533	775.023
[RE 2018] 4a-2030-S1	2018	China	4a	2030	0	0.61111	536.36	173.584	709.944
[RE 2018] 4b-2030-S1	2018	China	4b	2030	0	0.61111	572.22	173.584	745.804
[RE 2018] 4c-2030-S1	2018	China	4c	2030	0	0.61111	585.22	173.584	758.804
[RE 2018] 4d-2030-S1	2018	China	4d	2030	0	0.61111	500.05	173.584	673.634
[RE 2018] 4e-2030-S1	2018	China	4e	2030	0	0.61111	511.52	173.584	685.104
[RE 2018] 4f-2030-S1	2018	China	4f	2030	0	0.61111	573.77	173.584	747.354
[RE 2018] 5-2030-S1	2018	Guinea	5	2030	0	0.655	624.33	149.288	773.618
[RE 2018] 6a-2030-S1	2018	India	6a	2030	0	0.625	519.19	172.028	691.218
[RE 2018] 6b-2030-S1	2018	India	6b	2030	0	0.625	569.97	172.028	741.998
[RE 2018] 6c-2030-S1	2018	India	6c	2030	0	0.625	592.6	172.028	764.628
[RE 2018] 7-2030-S1	2018	Iran	7	2030	0	0.66	500.33	148.942	649.272
[RE 2018] 8-2030-S1	2018	Kazakhstan	8	2030	0	0.20313	511.63	314.25	825.88
[RE 2018] 9a-2030-S1	2018	Russia	9a	2030	0	0.71	595.18	145.745	740.925
[RE 2018] 9b-2030-S1	2018	Russia	9b	2030	0	0.71	668.05	145.745	813.795
[RE 2018] 9c-2030-S1	2018	Russia	9c	2030	0	0.71	613.4	145.745	759.145
[RE 2018] 9d-2030-S1	2018	Russia	9d	2030	0	0.71	630.29	145.745	776.035
[RE 2018] 9e-2030-S1	2018	Russia	9e	2030	0	0.71	613.48	145.745	759.225
[RE 2018] 9f-2030-S1	2018	Russia	9f	2030	0	0.71	517.06	145.745	662.805
[RE 2018] 9g-2030-S1	2018	Russia	9g	2030	0	0.71	668.56	145.745	814.305
[RE 2018] 9h-2030-S1	2018	Russia	9h	2030	0	0.71	815.15	145.745	960.895
[RE 2018] 10a-2030-S2	2018	South Africa	10a	2030	0.25	0.63934	499.84	124.088	623.928
[RE 2018] 10b-2030-S2	2018	South Africa	10b	2030	0.25	0.63934	522.23	124.088	646.318
[RE 2018] 10c-2030-S2	2018	South Africa	10c	2030	0.25	0.63934	485.96	124.088	610.048
[RE 2018] 10d-2030-S2	2018	South Africa	10d	2030	0.25	0.63934	526.54	124.088	650.628
[RE 2018] 11-2030-S2	2018	Sweden	11	2030	0.25	0.7	718.32	119.076	837.396
[RE 2018] 12-2030-S2	2018	Ukraine	12	2030	0.25	0.62963	565.58	124.839	690.419
[RE 2018] 13a-2030-S2	2018	United States	13a	2030	0.25	0.63043	667.53	124.776	792.306
[RE 2018] 13b-2030-S2	2018	United States	13b	2030	0.25	0.63043	656.44	124.776	781.216
[RE 2018] 13c-2030-S2	2018	United States	13c	2030	0.25	0.63043	615.79	124.776	740.566
[RE 2018] 13d-2030-S2	2018	United States	13d	2030	0.25	0.63043	631.52	124.776	756.296
[RE 2018] 15a-2030-S2	2018	Mexico	15a	2030	0.25	0.64706	560.84	123.506	684.346
[RE 2018] 15b-2030-S2	2018	Mexico	15b	2030	0.25	0.64706	643.74	123.506	767.246
[RE 2018] 16-2030-S2	2018	Turkey	16	2030	0.25	0.63158	729.92	124.686	854.606
[RE 2018] 17-2030-S2	2018	Chile	17	2030	0.25	0.55625	524.17	131.366	655.536
[RE 2018] 18-2030-S2	2018	Peru	18	2030	0.25	0.6875	589.78	107.082	696.861
[RE 2018] 1a-2030-S2	2018	Australia	1a	2030	0.25	0.62222	553.66	125.428	679.088
[RE 2018] 1b-2030-S2	2018	Australia	1b	2030	0.25	0.62222	584.6	125.428	710.028
[RE 2018] 2a-2030-S2	2018	Brazil	2a	2030	0.25	0.63158	545.82	124.686	670.506
[RE 2018] 2b-2030-S2	2018	Brazil	2b	2030	0.25	0.63158	621.67	124.686	746.356
[RE 2018] 2c-2030-S2	2018	Brazil	2c	2030	0.25	0.63158	570.76	124.686	695.446
[RE 2018] 3a-2030-S2	2018	Canada	3a	2030	0.25	0.60294	896.76	127.029	1023.79
[RE 2018] 3b-2030-S2	2018	Canada	3b	2030	0.25	0.60294	572.91	127.029	699.939
[RE 2018] 3c-2030-S2	2018	Canada	3c	2030	0.25	0.60294	661.06	127.029	788.089
[RE 2018] 3d-2030-S2	2018	Canada	3d	2030	0.25	0.60294	621.71	127.029	748.739
[RE 2018] 4a-2030-S2	2018	China	4a	2030	0.25	0.61111	490.98	126.338	617.318
[RE 2018] 4b-2030-S2	2018	China	4b	2030	0.25	0.61111	516.72	126.338	643.058
[RE 2018] 4c-2030-S2	2018	China	4c	2030	0.25	0.61111	525.23	126.338	651.568
[RE 2018] 4d-2030-S2	2018	China	4d	2030	0.25	0.61111	461.95	126.338	588.288
[RE 2018] 4e-2030-S2	2018	China	4e	2030	0.25	0.61111	470.61	126.338	596.948
[RE 2018] 4f-2030-S2	2018	China	4f	2030	0.25	0.61111	517.8	126.338	644.138
[RE 2018] 5-2030-S2	2018	Guinea	5	2030	0.25	0.655	630.57	108.655	739.225
[RE 2018] 6a-2030-S2	2018	India	6a	2030	0.25	0.625	545.95	125.206	671.156
[RE 2018] 6b-2030-S2	2018	India	6b	2030	0.25	0.625	589.28	125.206	714.486
[RE 2018] 6c-2030-S2	2018	India	6c	2030	0.25	0.625	607.51	125.206	732.716
[RE 2018] 7-2030-S2	2018	Iran	7	2030	0.25	0.66	524.84	108.403	633.243
[RE 2018] 8-2030-S2	2018	Kazakhstan	8	2030	0.25	0.20313	526.7	228.718	755.418
[RE 2018] 9a-2030-S2	2018	Russia	9a	2030	0.25	0.71	651.28	106.076	757.356
[RE 2018] 9b-2030-S2	2018	Russia	9b	2030	0.25	0.71	702.53	106.076	808.606
[RE 2018] 9c-2030-S2	2018	Russia	9c	2030	0.25	0.71	664.07	106.076	770.146
[RE 2018] 9d-2030-S2	2018	Russia	9d	2030	0.25	0.71	684.64	106.076	790.716
[RE 2018] 9e-2030-S2	2018	Russia	9e	2030	0.25	0.71	669.39	106.076	775.466
[RE 2018] 9f-2030-S2	2018	Russia	9f	2030	0.25	0.71	594.99	106.076	701.066
[RE 2018] 9g-2030-S2	2018	Russia	9g	2030	0.25	0.71	710.86	106.076	816.936
[RE 2018] 9h-2030-S2	2018	Russia	9h	2030	0.25	0.71	812.64	106.076	918.716
[RE 2018] 10a-2030-S3	2018	South Africa	10a	2030	0.5	0.63934	531.75	77.6835	609.433
[RE 2018] 10b-2030-S3	2018	South Africa	10b	2030	0.5	0.63934	545.51	77.6835	623.193
[RE 2018] 10c-2030-S3	2018	South Africa	10c	2030	0.5	0.63934	522.31	77.6835	599.994
[RE 2018] 10d-2030-S3	2018	South Africa	10d	2030	0.5	0.63934	556.89	77.6835	634.573
[RE 2018] 11-2030-S3	2018	Sweden	11	2030	0.5	0.7	653.81	74.546	728.356
[RE 2018] 12-2030-S3	2018	Ukraine	12	2030	0.5	0.62963	617.04	78.1539	695.194
[RE 2018] 13a-2030-S3	2018	United States	13a	2030	0.5	0.63043	650.1	78.1146	728.215
[RE 2018] 13b-2030-S3	2018	United States	13b	2030	0.5	0.63043	654.16	78.1146	732.275
[RE 2018] 13c-2030-S3	2018	United States	13c	2030	0.5	0.63043	623.12	78.1146	701.235
[RE 2018] 13d-2030-S3	2018	United States	13d	2030	0.5	0.63043	635.39	78.1146	713.505
[RE 2018] 15a-2030-S3	2018	Mexico	15a	2030	0.5	0.64706	566.09	77.3196	643.41
[RE 2018] 15b-2030-S3	2018	Mexico	15b	2030	0.5	0.64706	630.97	77.3196	708.29
[RE 2018] 16-2030-S3	2018	Turkey	16	2030	0.5	0.63158	681.2	78.0583	759.258
[RE 2018] 17-2030-S3	2018	Chile	17	2030	0.5	0.55625	546.9	82.2398	629.14
[RE 2018] 18-2030-S3	2018	Peru	18	2030	0.5	0.6875	613.49	67.037	680.527
[RE 2018] 1a-2030-S3	2018	Australia	1a	2030	0.5	0.62222	574.3	78.5228	652.823
[RE 2018] 1b-2030-S3	2018	Australia	1b	2030	0.5	0.62222	594.82	78.5228	673.343
[RE 2018] 2a-2030-S3	2018	Brazil	2a	2030	0.5	0.63158	555.24	78.0583	633.298
[RE 2018] 2b-2030-S3	2018	Brazil	2b	2030	0.5	0.63158	616.66	78.0583	694.718
[RE 2018] 2c-2030-S3	2018	Brazil	2c	2030	0.5	0.63158	569.91	78.0583	647.968
[RE 2018] 3a-2030-S3	2018	Canada	3a	2030	0.5	0.60294	824.46	79.525	903.985
[RE 2018] 3b-2030-S3	2018	Canada	3b	2030	0.5	0.60294	601.47	79.525	680.995
[RE 2018] 3c-2030-S3	2018	Canada	3c	2030	0.5	0.60294	659.9	79.525	739.425
[RE 2018] 3d-2030-S3	2018	Canada	3d	2030	0.5	0.60294	640.79	79.525	720.315
[RE 2018] 4a-2030-S3	2018	China	4a	2030	0.5	0.61111	450.09	79.0926	529.183
[RE 2018] 4b-2030-S3	2018	China	4b	2030	0.5	0.61111	465.7	79.0926	544.793
[RE 2018] 4c-2030-S3	2018	China	4c	2030	0.5	0.61111	474.96	79.0926	554.053
[RE 2018] 4d-2030-S3	2018	China	4d	2030	0.5	0.61111	428.03	79.0926	507.123
[RE 2018] 4e-2030-S3	2018	China	4e	2030	0.5	0.61111	435.2	79.0926	514.293
[RE 2018] 4f-2030-S3	2018	China	4f	2030	0.5	0.61111	469.68	79.0926	548.773
[RE 2018] 5-2030-S3	2018	Guinea	5	2030	0.5	0.655	636.45	68.0223	704.472
[RE 2018] 6a-2030-S3	2018	India	6a	2030	0.5	0.625	576.29	78.3834	654.673
[RE 2018] 6b-2030-S3	2018	India	6b	2030	0.5	0.625	610.49	78.3834	688.873
[RE 2018] 6c-2030-S3	2018	India	6c	2030	0.5	0.625	623.71	78.3834	702.093
[RE 2018] 7-2030-S3	2018	Iran	7	2030	0.5	0.66	548.97	67.8644	616.834
[RE 2018] 8-2030-S3	2018	Kazakhstan	8	2030	0.5	0.20313	545.12	143.186	688.306
[RE 2018] 9a-2030-S3	2018	Russia	9a	2030	0.5	0.71	704.36	66.4078	770.768
[RE 2018] 9b-2030-S3	2018	Russia	9b	2030	0.5	0.71	738.39	66.4078	804.798
[RE 2018] 9c-2030-S3	2018	Russia	9c	2030	0.5	0.71	718.23	66.4078	784.638
[RE 2018] 9d-2030-S3	2018	Russia	9d	2030	0.5	0.71	735.99	66.4078	802.398
[RE 2018] 9e-2030-S3	2018	Russia	9e	2030	0.5	0.71	723.48	66.4078	789.888
[RE 2018] 9f-2030-S3	2018	Russia	9f	2030	0.5	0.71	666.68	66.4078	733.088
[RE 2018] 9g-2030-S3	2018	Russia	9g	2030	0.5	0.71	753.62	66.4078	820.028
[RE 2018] 9h-2030-S3	2018	Russia	9h	2030	0.5	0.71	814.23	66.4078	880.638
[RE 2018] 10a-2040-S1	2018	South Africa	10a	2040	0	0.63934	421.06	170.492	591.552
[RE 2018] 10b-2040-S1	2018	South Africa	10b	2040	0	0.63934	444.98	170.492	615.472
[RE 2018] 10c-2040-S1	2018	South Africa	10c	2040	0	0.63934	401.46	170.492	571.952
[RE 2018] 10d-2040-S1	2018	South Africa	10d	2040	0	0.63934	439.16	170.492	609.652
[RE 2018] 11-2040-S1	2018	Sweden	11	2040	0	0.7	723.69	163.606	887.296
[RE 2018] 12-2040-S1	2018	Ukraine	12	2040	0	0.62963	464.13	171.524	635.654
[RE 2018] 13a-2040-S1	2018	United States	13a	2040	0	0.63043	623.8	171.438	795.238
[RE 2018] 13b-2040-S1	2018	United States	13b	2040	0	0.63043	600.19	171.438	771.628
[RE 2018] 13c-2040-S1	2018	United States	13c	2040	0	0.63043	561.59	171.438	733.028
[RE 2018] 13d-2040-S1	2018	United States	13d	2040	0	0.63043	579.95	171.438	751.388
[RE 2018] 15a-2040-S1	2018	Mexico	15a	2040	0	0.64706	495.43	169.693	665.123
[RE 2018] 15b-2040-S1	2018	Mexico	15b	2040	0	0.64706	570.88	169.693	740.573
[RE 2018] 16-2040-S1	2018	Turkey	16	2040	0	0.63158	699.15	171.314	870.464
[RE 2018] 17-2040-S1	2018	Chile	17	2040	0	0.55625	440.98	180.492	621.471
[RE 2018] 18-2040-S1	2018	Peru	18	2040	0	0.6875	489.29	147.126	636.416
[RE 2018] 1a-2040-S1	2018	Australia	1a	2040	0	0.62222	500.14	172.334	672.474
[RE 2018] 1b-2040-S1	2018	Australia	1b	2040	0	0.62222	534.9	172.334	707.234
[RE 2018] 2a-2040-S1	2018	Brazil	2a	2040	0	0.63158	473.65	171.314	644.964
[RE 2018] 2b-2040-S1	2018	Brazil	2b	2040	0	0.63158	536.89	171.314	708.204
[RE 2018] 2c-2040-S1	2018	Brazil	2c	2040	0	0.63158	501.37	171.314	672.684
[RE 2018] 3a-2040-S1	2018	Canada	3a	2040	0	0.60294	897.45	174.533	1071.98
[RE 2018] 3b-2040-S1	2018	Canada	3b	2040	0	0.60294	503.64	174.533	678.173
[RE 2018] 3c-2040-S1	2018	Canada	3c	2040	0	0.60294	610.22	174.533	784.753
[RE 2018] 3d-2040-S1	2018	Canada	3d	2040	0	0.60294	546.83	174.533	721.363
[RE 2018] 4a-2040-S1	2018	China	4a	2040	0	0.61111	482.23	173.584	655.814
[RE 2018] 4b-2040-S1	2018	China	4b	2040	0	0.61111	515.69	173.584	689.274
[RE 2018] 4c-2040-S1	2018	China	4c	2040	0	0.61111	519.25	173.584	692.834
[RE 2018] 4d-2040-S1	2018	China	4d	2040	0	0.61111	457.02	173.584	630.604
[RE 2018] 4e-2040-S1	2018	China	4e	2040	0	0.61111	458.93	173.584	632.514
[RE 2018] 4f-2040-S1	2018	China	4f	2040	0	0.61111	512.42	173.584	686.004
[RE 2018] 5-2040-S1	2018	Guinea	5	2040	0	0.655	532.65	149.288	681.938
[RE 2018] 6a-2040-S1	2018	India	6a	2040	0	0.625	454.46	172.028	626.488
[RE 2018] 6b-2040-S1	2018	India	6b	2040	0	0.625	496	172.028	668.028
[RE 2018] 6c-2040-S1	2018	India	6c	2040	0	0.625	513.78	172.028	685.808
[RE 2018] 7-2040-S1	2018	Iran	7	2040	0	0.66	441.88	148.942	590.822
[RE 2018] 8-2040-S1	2018	Kazakhstan	8	2040	0	0.20313	468.2	314.25	782.45
[RE 2018] 9a-2040-S1	2018	Russia	9a	2040	0	0.71	545.16	145.745	690.905
[RE 2018] 9b-2040-S1	2018	Russia	9b	2040	0	0.71	597.5	145.745	743.245
[RE 2018] 9c-2040-S1	2018	Russia	9c	2040	0	0.71	544.58	145.745	690.325
[RE 2018] 9d-2040-S1	2018	Russia	9d	2040	0	0.71	577.33	145.745	723.075
[RE 2018] 9e-2040-S1	2018	Russia	9e	2040	0	0.71	556.64	145.745	702.385
[RE 2018] 9f-2040-S1	2018	Russia	9f	2040	0	0.71	472.29	145.745	618.035
[RE 2018] 9g-2040-S1	2018	Russia	9g	2040	0	0.71	593.23	145.745	738.975
[RE 2018] 9h-2040-S1	2018	Russia	9h	2040	0	0.71	731.9	145.745	877.645
[RE 2018] 10a-2040-S2	2018	South Africa	10a	2040	0.25	0.63934	465.65	124.088	589.738
[RE 2018] 10b-2040-S2	2018	South Africa	10b	2040	0.25	0.63934	482.87	124.088	606.958
[RE 2018] 10c-2040-S2	2018	South Africa	10c	2040	0.25	0.63934	452.55	124.088	576.638
[RE 2018] 10d-2040-S2	2018	South Africa	10d	2040	0.25	0.63934	483.26	124.088	607.348
[RE 2018] 11-2040-S2	2018	Sweden	11	2040	0.25	0.7	668.04	119.076	787.116
[RE 2018] 12-2040-S2	2018	Ukraine	12	2040	0.25	0.62963	530.8	124.839	655.639
[RE 2018] 13a-2040-S2	2018	United States	13a	2040	0.25	0.63043	618.56	124.776	743.336
[RE 2018] 13b-2040-S2	2018	United States	13b	2040	0.25	0.63043	612.56	124.776	737.336
[RE 2018] 13c-2040-S2	2018	United States	13c	2040	0.25	0.63043	577.51	124.776	702.286
[RE 2018] 13d-2040-S2	2018	United States	13d	2040	0.25	0.63043	592.18	124.776	716.956
[RE 2018] 15a-2040-S2	2018	Mexico	15a	2040	0.25	0.64706	514.89	123.506	638.396
[RE 2018] 15b-2040-S2	2018	Mexico	15b	2040	0.25	0.64706	574.57	123.506	698.076
[RE 2018] 16-2040-S2	2018	Turkey	16	2040	0.25	0.63158	664.9	124.686	789.586
[RE 2018] 17-2040-S2	2018	Chile	17	2040	0.25	0.55625	479.21	131.366	610.576
[RE 2018] 18-2040-S2	2018	Peru	18	2040	0.25	0.6875	532.79	107.082	639.871
[RE 2018] 1a-2040-S2	2018	Australia	1a	2040	0.25	0.62222	526.14	125.428	651.568
[RE 2018] 1b-2040-S2	2018	Australia	1b	2040	0.25	0.62222	553.94	125.428	679.368
[RE 2018] 2a-2040-S2	2018	Brazil	2a	2040	0.25	0.63158	498.92	124.686	623.606
[RE 2018] 2b-2040-S2	2018	Brazil	2b	2040	0.25	0.63158	552.91	124.686	677.596
[RE 2018] 2c-2040-S2	2018	Brazil	2c	2040	0.25	0.63158	518.33	124.686	643.016
[RE 2018] 3a-2040-S2	2018	Canada	3a	2040	0.25	0.60294	835.8	127.029	962.829
[RE 2018] 3b-2040-S2	2018	Canada	3b	2040	0.25	0.60294	544.18	127.029	671.209
[RE 2018] 3c-2040-S2	2018	Canada	3c	2040	0.25	0.60294	618.46	127.029	745.489
[RE 2018] 3d-2040-S2	2018	Canada	3d	2040	0.25	0.60294	581.41	127.029	708.439
[RE 2018] 4a-2040-S2	2018	China	4a	2040	0.25	0.61111	451.16	126.338	577.498
[RE 2018] 4b-2040-S2	2018	China	4b	2040	0.25	0.61111	474.2	126.338	600.538
[RE 2018] 4c-2040-S2	2018	China	4c	2040	0.25	0.61111	476.84	126.338	603.178
[RE 2018] 4d-2040-S2	2018	China	4d	2040	0.25	0.61111	430.59	126.338	556.928
[RE 2018] 4e-2040-S2	2018	China	4e	2040	0.25	0.61111	433.18	126.338	559.518
[RE 2018] 4f-2040-S2	2018	China	4f	2040	0.25	0.61111	471.66	126.338	597.998
[RE 2018] 5-2040-S2	2018	Guinea	5	2040	0.25	0.655	560.83	108.655	669.485
[RE 2018] 6a-2040-S2	2018	India	6a	2040	0.25	0.625	500.77	125.206	625.976
[RE 2018] 6b-2040-S2	2018	India	6b	2040	0.25	0.625	535.2	125.206	660.406
[RE 2018] 6c-2040-S2	2018	India	6c	2040	0.25	0.625	547.62	125.206	672.826
[RE 2018] 7-2040-S2	2018	Iran	7	2040	0.25	0.66	481.9	108.403	590.303
[RE 2018] 8-2040-S2	2018	Kazakhstan	8	2040	0.25	0.20313	495.76	228.718	724.478
[RE 2018] 9a-2040-S2	2018	Russia	9a	2040	0.25	0.71	613.36	106.076	719.436
[RE 2018] 9b-2040-S2	2018	Russia	9b	2040	0.25	0.71	651.89	106.076	757.966
[RE 2018] 9c-2040-S2	2018	Russia	9c	2040	0.25	0.71	614.68	106.076	720.756
[RE 2018] 9d-2040-S2	2018	Russia	9d	2040	0.25	0.71	644.23	106.076	750.306
[RE 2018] 9e-2040-S2	2018	Russia	9e	2040	0.25	0.71	627.61	106.076	733.686
[RE 2018] 9f-2040-S2	2018	Russia	9f	2040	0.25	0.71	561.25	106.076	667.326
[RE 2018] 9g-2040-S2	2018	Russia	9g	2040	0.25	0.71	655.42	106.076	761.496
[RE 2018] 9h-2040-S2	2018	Russia	9h	2040	0.25	0.71	751.75	106.076	857.826
[RE 2018] 10a-2040-S3	2018	South Africa	10a	2040	0.5	0.63934	508.49	77.6835	586.173
[RE 2018] 10b-2040-S3	2018	South Africa	10b	2040	0.5	0.63934	519.16	77.6835	596.843
[RE 2018] 10c-2040-S3	2018	South Africa	10c	2040	0.5	0.63934	499.77	77.6835	577.453
[RE 2018] 10d-2040-S3	2018	South Africa	10d	2040	0.5	0.63934	527.54	77.6835	605.223
[RE 2018] 11-2040-S3	2018	Sweden	11	2040	0.5	0.7	620.92	74.546	695.466
[RE 2018] 12-2040-S3	2018	Ukraine	12	2040	0.5	0.62963	592.51	78.1539	670.664
[RE 2018] 13a-2040-S3	2018	United States	13a	2040	0.5	0.63043	621.11	78.1146	699.225
[RE 2018] 13b-2040-S3	2018	United States	13b	2040	0.5	0.63043	624.5	78.1146	702.615
[RE 2018] 13c-2040-S3	2018	United States	13c	2040	0.5	0.63043	596.91	78.1146	675.025
[RE 2018] 13d-2040-S3	2018	United States	13d	2040	0.5	0.63043	608.36	78.1146	686.475
[RE 2018] 15a-2040-S3	2018	Mexico	15a	2040	0.5	0.64706	534.88	77.3196	612.2
[RE 2018] 15b-2040-S3	2018	Mexico	15b	2040	0.5	0.64706	582.31	77.3196	659.63
[RE 2018] 16-2040-S3	2018	Turkey	16	2040	0.5	0.63158	636.7	78.0583	714.758
[RE 2018] 17-2040-S3	2018	Chile	17	2040	0.5	0.55625	517.08	82.2398	599.32
[RE 2018] 18-2040-S3	2018	Peru	18	2040	0.5	0.6875	573.68	67.037	640.717
[RE 2018] 1a-2040-S3	2018	Australia	1a	2040	0.5	0.62222	554.65	78.5228	633.173
[RE 2018] 1b-2040-S3	2018	Australia	1b	2040	0.5	0.62222	572.58	78.5228	651.103
[RE 2018] 2a-2040-S3	2018	Brazil	2a	2040	0.5	0.63158	522.99	78.0583	601.048
[RE 2018] 2b-2040-S3	2018	Brazil	2b	2040	0.5	0.63158	568.37	78.0583	646.428
[RE 2018] 2c-2040-S3	2018	Brazil	2c	2040	0.5	0.63158	534.64	78.0583	612.698
[RE 2018] 3a-2040-S3	2018	Canada	3a	2040	0.5	0.60294	782.84	79.525	862.365
[RE 2018] 3b-2040-S3	2018	Canada	3b	2040	0.5	0.60294	581.08	79.525	660.605
[RE 2018] 3c-2040-S3	2018	Canada	3c	2040	0.5	0.60294	630.61	79.525	710.135
[RE 2018] 3d-2040-S3	2018	Canada	3d	2040	0.5	0.60294	612.91	79.525	692.435
[RE 2018] 4a-2040-S3	2018	China	4a	2040	0.5	0.61111	423	79.0926	502.093
[RE 2018] 4b-2040-S3	2018	China	4b	2040	0.5	0.61111	436.3	79.0926	515.393
[RE 2018] 4c-2040-S3	2018	China	4c	2040	0.5	0.61111	441.77	79.0926	520.863
[RE 2018] 4d-2040-S3	2018	China	4d	2040	0.5	0.61111	406.42	79.0926	485.513
[RE 2018] 4e-2040-S3	2018	China	4e	2040	0.5	0.61111	410.63	79.0926	489.723
[RE 2018] 4f-2040-S3	2018	China	4f	2040	0.5	0.61111	438.03	79.0926	517.123
[RE 2018] 5-2040-S3	2018	Guinea	5	2040	0.5	0.655	587.47	68.0223	655.492
[RE 2018] 6a-2040-S3	2018	India	6a	2040	0.5	0.625	545.97	78.3834	624.353
[RE 2018] 6b-2040-S3	2018	India	6b	2040	0.5	0.625	573.76	78.3834	652.143
[RE 2018] 6c-2040-S3	2018	India	6c	2040	0.5	0.625	582.42	78.3834	660.803
[RE 2018] 7-2040-S3	2018	Iran	7	2040	0.5	0.66	520.35	67.8644	588.214
[RE 2018] 8-2040-S3	2018	Kazakhstan	8	2040	0.5	0.20313	523.25	143.186	666.436
[RE 2018] 9a-2040-S3	2018	Russia	9a	2040	0.5	0.71	678.32	66.4078	744.728
[RE 2018] 9b-2040-S3	2018	Russia	9b	2040	0.5	0.71	705.42	66.4078	771.828
[RE 2018] 9c-2040-S3	2018	Russia	9c	2040	0.5	0.71	685.24	66.4078	751.648
[RE 2018] 9d-2040-S3	2018	Russia	9d	2040	0.5	0.71	707.33	66.4078	773.738
[RE 2018] 9e-2040-S3	2018	Russia	9e	2040	0.5	0.71	694.11	66.4078	760.518
[RE 2018] 9f-2040-S3	2018	Russia	9f	2040	0.5	0.71	643.39	66.4078	709.798
[RE 2018] 9g-2040-S3	2018	Russia	9g	2040	0.5	0.71	715.1	66.4078	781.508
[RE 2018] 9h-2040-S3	2018	Russia	9h	2040	0.5	0.71	773.59	66.4078	839.998
[RE 2018] 10a-2050-S1	2018	South Africa	10a	2050	0	0.63934	376.16	170.492	546.652
[RE 2018] 10b-2050-S1	2018	South Africa	10b	2050	0	0.63934	393.56	170.492	564.052
[RE 2018] 10c-2050-S1	2018	South Africa	10c	2050	0	0.63934	359.48	170.492	529.972
[RE 2018] 10d-2050-S1	2018	South Africa	10d	2050	0	0.63934	383.76	170.492	554.252
[RE 2018] 11-2050-S1	2018	Sweden	11	2050	0	0.7	655.38	163.606	818.986
[RE 2018] 12-2050-S1	2018	Ukraine	12	2050	0	0.62963	420.04	171.524	591.564
[RE 2018] 13a-2050-S1	2018	United States	13a	2050	0	0.63043	564.51	171.438	735.948
[RE 2018] 13b-2050-S1	2018	United States	13b	2050	0	0.63043	542.98	171.438	714.418
[RE 2018] 13c-2050-S1	2018	United States	13c	2050	0	0.63043	512.03	171.438	683.468
[RE 2018] 13d-2050-S1	2018	United States	13d	2050	0	0.63043	530.58	171.438	702.018
[RE 2018] 15a-2050-S1	2018	Mexico	15a	2050	0	0.64706	436.64	169.693	606.333
[RE 2018] 15b-2050-S1	2018	Mexico	15b	2050	0	0.64706	485.34	169.693	655.033
[RE 2018] 16-2050-S1	2018	Turkey	16	2050	0	0.63158	607.04	171.314	778.354
[RE 2018] 17-2050-S1	2018	Chile	17	2050	0	0.55625	389.24	180.492	569.731
[RE 2018] 18-2050-S1	2018	Peru	18	2050	0	0.6875	419.39	147.126	566.516
[RE 2018] 1a-2050-S1	2018	Australia	1a	2050	0	0.62222	452.28	172.334	624.614
[RE 2018] 1b-2050-S1	2018	Australia	1b	2050	0	0.62222	512.74	172.334	685.074
[RE 2018] 2a-2050-S1	2018	Brazil	2a	2050	0	0.63158	413.38	171.314	584.694
[RE 2018] 2b-2050-S1	2018	Brazil	2b	2050	0	0.63158	455.85	171.314	627.164
[RE 2018] 2c-2050-S1	2018	Brazil	2c	2050	0	0.63158	431.77	171.314	603.084
[RE 2018] 3a-2050-S1	2018	Canada	3a	2050	0	0.60294	821.4	174.533	995.933
[RE 2018] 3b-2050-S1	2018	Canada	3b	2050	0	0.60294	465.54	174.533	640.073
[RE 2018] 3c-2050-S1	2018	Canada	3c	2050	0	0.60294	550.56	174.533	725.093
[RE 2018] 3d-2050-S1	2018	Canada	3d	2050	0	0.60294	496.8	174.533	671.333
[RE 2018] 4a-2050-S1	2018	China	4a	2050	0	0.61111	430.9	173.584	604.484
[RE 2018] 4b-2050-S1	2018	China	4b	2050	0	0.61111	460.72	173.584	634.304
[RE 2018] 4c-2050-S1	2018	China	4c	2050	0	0.61111	455.92	173.584	629.504
[RE 2018] 4d-2050-S1	2018	China	4d	2050	0	0.61111	417.9	173.584	591.484
[RE 2018] 4e-2050-S1	2018	China	4e	2050	0	0.61111	412.06	173.584	585.644
[RE 2018] 4f-2050-S1	2018	China	4f	2050	0	0.61111	454.94	173.584	628.524
[RE 2018] 5-2050-S1	2018	Guinea	5	2050	0	0.655	447.74	149.288	597.028
[RE 2018] 6a-2050-S1	2018	India	6a	2050	0	0.625	394.63	172.028	566.658
[RE 2018] 6b-2050-S1	2018	India	6b	2050	0	0.625	425.88	172.028	597.908
[RE 2018] 6c-2050-S1	2018	India	6c	2050	0	0.625	437.3	172.028	609.328
[RE 2018] 7-2050-S1	2018	Iran	7	2050	0	0.66	388.31	148.942	537.252
[RE 2018] 8-2050-S1	2018	Kazakhstan	8	2050	0	0.20313	426.19	314.25	740.44
[RE 2018] 9a-2050-S1	2018	Russia	9a	2050	0	0.71	494.21	145.745	639.955
[RE 2018] 9b-2050-S1	2018	Russia	9b	2050	0	0.71	531.63	145.745	677.375
[RE 2018] 9c-2050-S1	2018	Russia	9c	2050	0	0.71	479.1	145.745	624.845
[RE 2018] 9d-2050-S1	2018	Russia	9d	2050	0	0.71	527.7	145.745	673.445
[RE 2018] 9e-2050-S1	2018	Russia	9e	2050	0	0.71	504.25	145.745	649.995
[RE 2018] 9f-2050-S1	2018	Russia	9f	2050	0	0.71	428.14	145.745	573.885
[RE 2018] 9g-2050-S1	2018	Russia	9g	2050	0	0.71	521.16	145.745	666.905
[RE 2018] 9h-2050-S1	2018	Russia	9h	2050	0	0.71	653.51	145.745	799.255
[RE 2018] 10a-2050-S2	2018	South Africa	10a	2050	0.25	0.63934	432.52	124.088	556.608
[RE 2018] 10b-2050-S2	2018	South Africa	10b	2050	0.25	0.63934	445.7	124.088	569.788
[RE 2018] 10c-2050-S2	2018	South Africa	10c	2050	0.25	0.63934	421.46	124.088	545.548
[RE 2018] 10d-2050-S2	2018	South Africa	10d	2050	0.25	0.63934	442.78	124.088	566.868
[RE 2018] 11-2050-S2	2018	Sweden	11	2050	0.25	0.7	620.13	119.076	739.206
[RE 2018] 12-2050-S2	2018	Ukraine	12	2050	0.25	0.62963	497.74	124.839	622.579
[RE 2018] 13a-2050-S2	2018	United States	13a	2050	0.25	0.63043	575.04	124.776	699.816
[RE 2018] 13b-2050-S2	2018	United States	13b	2050	0.25	0.63043	569.35	124.776	694.126
[RE 2018] 13c-2050-S2	2018	United States	13c	2050	0.25	0.63043	541.31	124.776	666.086
[RE 2018] 13d-2050-S2	2018	United States	13d	2050	0.25	0.63043	555.03	124.776	679.806
[RE 2018] 15a-2050-S2	2018	Mexico	15a	2050	0.25	0.64706	471.1	123.506	594.606
[RE 2018] 15b-2050-S2	2018	Mexico	15b	2050	0.25	0.64706	510.8	123.506	634.306
[RE 2018] 16-2050-S2	2018	Turkey	16	2050	0.25	0.63158	597.94	124.686	722.626
[RE 2018] 17-2050-S2	2018	Chile	17	2050	0.25	0.55625	439.83	131.366	571.196
[RE 2018] 18-2050-S2	2018	Peru	18	2050	0.25	0.6875	479.17	107.082	586.251
[RE 2018] 1a-2050-S2	2018	Australia	1a	2050	0.25	0.62222	491.74	125.428	617.168
[RE 2018] 1b-2050-S2	2018	Australia	1b	2050	0.25	0.62222	534.91	125.428	660.338
[RE 2018] 2a-2050-S2	2018	Brazil	2a	2050	0.25	0.63158	453.8	124.686	578.486
[RE 2018] 2b-2050-S2	2018	Brazil	2b	2050	0.25	0.63158	489.8	124.686	614.486
[RE 2018] 2c-2050-S2	2018	Brazil	2c	2050	0.25	0.63158	467.39	124.686	592.076
[RE 2018] 3a-2050-S2	2018	Canada	3a	2050	0.25	0.60294	777.93	127.029	904.959
[RE 2018] 3b-2050-S2	2018	Canada	3b	2050	0.25	0.60294	515.3	127.029	642.329
[RE 2018] 3c-2050-S2	2018	Canada	3c	2050	0.25	0.60294	575.06	127.029	702.089
[RE 2018] 3d-2050-S2	2018	Canada	3d	2050	0.25	0.60294	543.94	127.029	670.969
[RE 2018] 4a-2050-S2	2018	China	4a	2050	0.25	0.61111	412.55	126.338	538.888
[RE 2018] 4b-2050-S2	2018	China	4b	2050	0.25	0.61111	430.64	126.338	556.978
[RE 2018] 4c-2050-S2	2018	China	4c	2050	0.25	0.61111	430.14	126.338	556.478
[RE 2018] 4d-2050-S2	2018	China	4d	2050	0.25	0.61111	401.33	126.338	527.668
[RE 2018] 4e-2050-S2	2018	China	4e	2050	0.25	0.61111	398.15	126.338	524.488
[RE 2018] 4f-2050-S2	2018	China	4f	2050	0.25	0.61111	427.63	126.338	553.968
[RE 2018] 5-2050-S2	2018	Guinea	5	2050	0.25	0.655	495.36	108.655	604.015
[RE 2018] 6a-2050-S2	2018	India	6a	2050	0.25	0.625	458.05	125.206	583.256
[RE 2018] 6b-2050-S2	2018	India	6b	2050	0.25	0.625	483.34	125.206	608.546
[RE 2018] 6c-2050-S2	2018	India	6c	2050	0.25	0.625	490.84	125.206	616.046
[RE 2018] 7-2050-S2	2018	Iran	7	2050	0.25	0.66	442.7	108.403	551.103
[RE 2018] 8-2050-S2	2018	Kazakhstan	8	2050	0.25	0.20313	465.23	228.718	693.948
[RE 2018] 9a-2050-S2	2018	Russia	9a	2050	0.25	0.71	575.8	106.076	681.876
[RE 2018] 9b-2050-S2	2018	Russia	9b	2050	0.25	0.71	604.3	106.076	710.376
[RE 2018] 9c-2050-S2	2018	Russia	9c	2050	0.25	0.71	567.62	106.076	673.696
[RE 2018] 9d-2050-S2	2018	Russia	9d	2050	0.25	0.71	606.11	106.076	712.186
[RE 2018] 9e-2050-S2	2018	Russia	9e	2050	0.25	0.71	587.89	106.076	693.966
[RE 2018] 9f-2050-S2	2018	Russia	9f	2050	0.25	0.71	528.28	106.076	634.356
[RE 2018] 9g-2050-S2	2018	Russia	9g	2050	0.25	0.71	602.48	106.076	708.556
[RE 2018] 9h-2050-S2	2018	Russia	9h	2050	0.25	0.71	693.83	106.076	799.906
[RE 2018] 10a-2050-S3	2018	South Africa	10a	2050	0.5	0.63934	486.2	77.6835	563.884
[RE 2018] 10b-2050-S3	2018	South Africa	10b	2050	0.5	0.63934	494.75	77.6835	572.433
[RE 2018] 10c-2050-S3	2018	South Africa	10c	2050	0.5	0.63934	478.39	77.6835	556.073
[RE 2018] 10d-2050-S3	2018	South Africa	10d	2050	0.5	0.63934	500.32	77.6835	578.004
[RE 2018] 11-2050-S3	2018	Sweden	11	2050	0.5	0.7	587.11	74.546	661.656
[RE 2018] 12-2050-S3	2018	Ukraine	12	2050	0.5	0.62963	569.31	78.1539	647.464
[RE 2018] 13a-2050-S3	2018	United States	13a	2050	0.5	0.63043	594.67	78.1146	672.785
[RE 2018] 13b-2050-S3	2018	United States	13b	2050	0.5	0.63043	598.84	78.1146	676.955
[RE 2018] 13c-2050-S3	2018	United States	13c	2050	0.5	0.63043	572.31	78.1146	650.425
[RE 2018] 13d-2050-S3	2018	United States	13d	2050	0.5	0.63043	586.83	78.1146	664.945
[RE 2018] 15a-2050-S3	2018	Mexico	15a	2050	0.5	0.64706	504.89	77.3196	582.21
[RE 2018] 15b-2050-S3	2018	Mexico	15b	2050	0.5	0.64706	537.45	77.3196	614.77
[RE 2018] 16-2050-S3	2018	Turkey	16	2050	0.5	0.63158	593.37	78.0583	671.428
[RE 2018] 17-2050-S3	2018	Chile	17	2050	0.5	0.55625	487.56	82.2398	569.8
[RE 2018] 18-2050-S3	2018	Peru	18	2050	0.5	0.6875	534.73	67.037	601.767
[RE 2018] 1a-2050-S3	2018	Australia	1a	2050	0.5	0.62222	538.6	78.5228	617.123
[RE 2018] 1b-2050-S3	2018	Australia	1b	2050	0.5	0.62222	555.84	78.5228	634.363
[RE 2018] 2a-2050-S3	2018	Brazil	2a	2050	0.5	0.63158	492.32	78.0583	570.378
[RE 2018] 2b-2050-S3	2018	Brazil	2b	2050	0.5	0.63158	522.94	78.0583	600.998
[RE 2018] 2c-2050-S3	2018	Brazil	2c	2050	0.5	0.63158	501.66	78.0583	579.718
[RE 2018] 3a-2050-S3	2018	Canada	3a	2050	0.5	0.60294	741.58	79.525	821.105
[RE 2018] 3b-2050-S3	2018	Canada	3b	2050	0.5	0.60294	564.23	79.525	643.755
[RE 2018] 3c-2050-S3	2018	Canada	3c	2050	0.5	0.60294	601.71	79.525	681.235
[RE 2018] 3d-2050-S3	2018	Canada	3d	2050	0.5	0.60294	589.15	79.525	668.675
[RE 2018] 4a-2050-S3	2018	China	4a	2050	0.5	0.61111	395.97	79.0926	475.063
[RE 2018] 4b-2050-S3	2018	China	4b	2050	0.5	0.61111	408.25	79.0926	487.343
[RE 2018] 4c-2050-S3	2018	China	4c	2050	0.5	0.61111	409.94	79.0926	489.033
[RE 2018] 4d-2050-S3	2018	China	4d	2050	0.5	0.61111	386.65	79.0926	465.743
[RE 2018] 4e-2050-S3	2018	China	4e	2050	0.5	0.61111	385.66	79.0926	464.753
[RE 2018] 4f-2050-S3	2018	China	4f	2050	0.5	0.61111	409.16	79.0926	488.253
[RE 2018] 5-2050-S3	2018	Guinea	5	2050	0.5	0.655	539.94	68.0223	607.962
[RE 2018] 6a-2050-S3	2018	India	6a	2050	0.5	0.625	516.41	78.3834	594.793
[RE 2018] 6b-2050-S3	2018	India	6b	2050	0.5	0.625	538.21	78.3834	616.593
[RE 2018] 6c-2050-S3	2018	India	6c	2050	0.5	0.625	543	78.3834	621.383
[RE 2018] 7-2050-S3	2018	Iran	7	2050	0.5	0.66	493.65	67.8644	561.514
[RE 2018] 8-2050-S3	2018	Kazakhstan	8	2050	0.5	0.20313	502.66	143.186	645.846
[RE 2018] 9a-2050-S3	2018	Russia	9a	2050	0.5	0.71	652.29	66.4078	718.698
[RE 2018] 9b-2050-S3	2018	Russia	9b	2050	0.5	0.71	674.48	66.4078	740.888
[RE 2018] 9c-2050-S3	2018	Russia	9c	2050	0.5	0.71	653.11	66.4078	719.518
[RE 2018] 9d-2050-S3	2018	Russia	9d	2050	0.5	0.71	680.69	66.4078	747.098
[RE 2018] 9e-2050-S3	2018	Russia	9e	2050	0.5	0.71	666.25	66.4078	732.658
[RE 2018] 9f-2050-S3	2018	Russia	9f	2050	0.5	0.71	621.42	66.4078	687.828
[RE 2018] 9g-2050-S3	2018	Russia	9g	2050	0.5	0.71	678.09	66.4078	744.498
[RE 2018] 9h-2050-S3	2018	Russia	9h	2050	0.5	0.71	735.38	66.4078	801.788
[RE 2019] 10a-2030-S1	2019	South Africa	10a	2030	0	0.63934	457.03	170.492	627.522
[RE 2019] 10b-2030-S1	2019	South Africa	10b	2030	0	0.63934	495.46	170.492	665.952
[RE 2019] 10c-2030-S1	2019	South Africa	10c	2030	0	0.63934	442.36	170.492	612.852
[RE 2019] 10d-2030-S1	2019	South Africa	10d	2030	0	0.63934	508.07	170.492	678.562
[RE 2019] 11-2030-S1	2019	Sweden	11	2030	0	0.7	826.09	163.606	989.696
[RE 2019] 12-2030-S1	2019	Ukraine	12	2030	0	0.62963	545.6	171.524	717.124
[RE 2019] 13a-2030-S1	2019	United States	13a	2030	0	0.63043	655.78	171.438	827.218
[RE 2019] 13b-2030-S1	2019	United States	13b	2030	0	0.63043	650.53	171.438	821.968
[RE 2019] 13c-2030-S1	2019	United States	13c	2030	0	0.63043	593.6	171.438	765.038
[RE 2019] 13d-2030-S1	2019	United States	13c	2030	0	0.63043	625.85	171.438	797.288
[RE 2019] 15a-2030-S1	2019	Mexico	15a	2030	0	0.64706	553.48	169.693	723.173
[RE 2019] 15b-2030-S1	2019	Mexico	15b	2030	0	0.64706	679.26	169.693	848.953
[RE 2019] 16-2030-S1	2019	Turkey	16	2030	0	0.63158	647.8	171.314	819.114
[RE 2019] 17-2030-S1	2019	Chile	17	2030	0	0.55625	525.65	180.492	706.141
[RE 2019] 18-2030-S1	2019	Peru	18	2030	0	0.6875	566.02	147.126	713.146
[RE 2019] 1a-2030-S1	2019	Australia	1a	2030	0	0.62222	532.45	172.334	704.784
[RE 2019] 1b-2030-S1	2019	Australia	1b	2030	0	0.62222	556.41	172.334	728.744
[RE 2019] 2a-2030-S1	2019	Brazil	2a	2030	0	0.63158	533.02	171.314	704.334
[RE 2019] 2b-2030-S1	2019	Brazil	2b	2030	0	0.63158	620.02	171.314	791.334
[RE 2019] 2c-2030-S1	2019	Brazil	2c	2030	0	0.63158	538	171.314	709.314
[RE 2019] 3a-2030-S1	2019	Canada	3a	2030	0	0.60294	1021.71	174.533	1196.24
[RE 2019] 3b-2030-S1	2019	Canada	3b	2030	0	0.60294	537.91	174.533	712.443
[RE 2019] 3c-2030-S1	2019	Canada	3c	2030	0	0.60294	656.27	174.533	830.803
[RE 2019] 3d-2030-S1	2019	Canada	3d	2030	0	0.60294	609.81	174.533	784.343
[RE 2019] 4a-2030-S1	2019	China	4a	2030	0	0.61111	564.01	173.584	737.594
[RE 2019] 4b-2030-S1	2019	China	4b	2030	0	0.61111	566.36	173.584	739.944
[RE 2019] 4c-2030-S1	2019	China	4c	2030	0	0.61111	572.31	173.584	745.894
[RE 2019] 4d-2030-S1	2019	China	4d	2030	0	0.61111	514.56	173.584	688.144
[RE 2019] 4e-2030-S1	2019	China	4e	2030	0	0.61111	511.93	173.584	685.514
[RE 2019] 4f-2030-S1	2019	China	4f	2030	0	0.61111	571.56	173.584	745.144
[RE 2019] 5-2030-S1	2019	Guinea	5	2030	0	0.655	618.73	149.288	768.018
[RE 2019] 6a-2030-S1	2019	India	6a	2030	0	0.625	557.85	172.028	729.878
[RE 2019] 6b-2030-S1	2019	India	6b	2030	0	0.625	586.22	172.028	758.248
[RE 2019] 6c-2030-S1	2019	India	6c	2030	0	0.625	586.96	172.028	758.988
[RE 2019] 7-2030-S1	2019	Iran	7	2030	0	0.66	494.83	148.942	643.772
[RE 2019] 8-2030-S1	2019	Kazakhstan	8	2030	0	0.20313	455.91	314.25	770.16
[RE 2019] 9a-2030-S1	2019	Russia	9a	2030	0	0.71	552.52	145.745	698.265
[RE 2019] 9b-2030-S1	2019	Russia	9b	2030	0	0.71	640.32	145.745	786.065
[RE 2019] 9c-2030-S1	2019	Russia	9c	2030	0	0.71	579.1	145.745	724.845
[RE 2019] 9d-2030-S1	2019	Russia	9d	2030	0	0.71	666.39	145.745	812.135
[RE 2019] 9e-2030-S1	2019	Russia	9e	2030	0	0.71	671.22	145.745	816.965
[RE 2019] 9f-2030-S1	2019	Russia	9f	2030	0	0.71	473.33	145.745	619.075
[RE 2019] 9g-2030-S1	2019	Russia	9g	2030	0	0.71	644.35	145.745	790.095
[RE 2019] 9h-2030-S1	2019	Russia	9h	2030	0	0.71	730.89	145.745	876.635
[RE 2019] 10a-2030-S2	2019	South Africa	10a	2030	0.25	0.63934	490.4	124.088	614.488
[RE 2019] 10b-2030-S2	2019	South Africa	10b	2030	0.25	0.63934	521.37	124.088	645.458
[RE 2019] 10c-2030-S2	2019	South Africa	10c	2030	0.25	0.63934	480.28	124.088	604.368
[RE 2019] 10d-2030-S2	2019	South Africa	10d	2030	0.25	0.63934	535.48	124.088	659.568
[RE 2019] 11-2030-S2	2019	Sweden	11	2030	0.25	0.7	748.13	119.076	867.206
[RE 2019] 12-2030-S2	2019	Ukraine	12	2030	0.25	0.62963	589.42	124.839	714.259
[RE 2019] 13a-2030-S2	2019	United States	13a	2030	0.25	0.63043	648.8	124.776	773.576
[RE 2019] 13b-2030-S2	2019	United States	13b	2030	0.25	0.63043	648.31	124.776	773.086
[RE 2019] 13c-2030-S2	2019	United States	13c	2030	0.25	0.63043	607.15	124.776	731.926
[RE 2019] 13d-2030-S2	2019	United States	13d	2030	0.25	0.63043	630.98	124.776	755.756
[RE 2019] 15a-2030-S2	2019	Mexico	15a	2030	0.25	0.64706	554.97	123.506	678.476
[RE 2019] 15b-2030-S2	2019	Mexico	15b	2030	0.25	0.64706	654.92	123.506	778.426
[RE 2019] 16-2030-S2	2019	Turkey	16	2030	0.25	0.63158	629.85	124.686	754.536
[RE 2019] 17-2030-S2	2019	Chile	17	2030	0.25	0.55625	540.5	131.366	671.866
[RE 2019] 18-2030-S2	2019	Peru	18	2030	0.25	0.6875	590.08	107.082	697.162
[RE 2019] 1a-2030-S2	2019	Australia	1a	2030	0.25	0.62222	554.18	125.428	679.608
[RE 2019] 1b-2030-S2	2019	Australia	1b	2030	0.25	0.62222	570.92	125.428	696.348
[RE 2019] 2a-2030-S2	2019	Brazil	2a	2030	0.25	0.63158	538.94	124.686	663.626
[RE 2019] 2b-2030-S2	2019	Brazil	2b	2030	0.25	0.63158	615.43	124.686	740.116
[RE 2019] 2c-2030-S2	2019	Brazil	2c	2030	0.25	0.63158	544.4	124.686	669.086
[RE 2019] 3a-2030-S2	2019	Canada	3a	2030	0.25	0.60294	925.78	127.029	1052.81
[RE 2019] 3b-2030-S2	2019	Canada	3b	2030	0.25	0.60294	573.52	127.029	700.549
[RE 2019] 3c-2030-S2	2019	Canada	3c	2030	0.25	0.60294	656.05	127.029	783.079
[RE 2019] 3d-2030-S2	2019	Canada	3d	2030	0.25	0.60294	626.41	127.029	753.439
[RE 2019] 4a-2030-S2	2019	China	4a	2030	0.25	0.61111	505.87	126.338	632.208
[RE 2019] 4b-2030-S2	2019	China	4b	2030	0.25	0.61111	509.59	126.338	635.928
[RE 2019] 4c-2030-S2	2019	China	4c	2030	0.25	0.61111	521.37	126.338	647.708
[RE 2019] 4d-2030-S2	2019	China	4d	2030	0.25	0.61111	467.42	126.338	593.758
[RE 2019] 4e-2030-S2	2019	China	4e	2030	0.25	0.61111	471.88	126.338	598.218
[RE 2019] 4f-2030-S2	2019	China	4f	2030	0.25	0.61111	515.02	126.338	641.358
[RE 2019] 5-2030-S2	2019	Guinea	5	2030	0.25	0.655	625.8	108.655	734.455
[RE 2019] 6a-2030-S2	2019	India	6a	2030	0.25	0.625	571.99	125.206	697.196
[RE 2019] 6b-2030-S2	2019	India	6b	2030	0.25	0.625	602.43	125.206	727.636
[RE 2019] 6c-2030-S2	2019	India	6c	2030	0.25	0.625	602.85	125.206	728.056
[RE 2019] 7-2030-S2	2019	Iran	7	2030	0.25	0.66	521.63	108.403	630.033
[RE 2019] 8-2030-S2	2019	Kazakhstan	8	2030	0.25	0.20313	490.65	228.718	719.368
[RE 2019] 9a-2030-S2	2019	Russia	9a	2030	0.25	0.71	621.08	106.076	727.156
[RE 2019] 9b-2030-S2	2019	Russia	9b	2030	0.25	0.71	687.8	106.076	793.876
[RE 2019] 9c-2030-S2	2019	Russia	9c	2030	0.25	0.71	647.69	106.076	753.766
[RE 2019] 9d-2030-S2	2019	Russia	9d	2030	0.25	0.71	703.65	106.076	809.726
[RE 2019] 9e-2030-S2	2019	Russia	9e	2030	0.25	0.71	706.87	106.076	812.946
[RE 2019] 9f-2030-S2	2019	Russia	9f	2030	0.25	0.71	566.68	106.076	672.756
[RE 2019] 9g-2030-S2	2019	Russia	9g	2030	0.25	0.71	696.54	106.076	802.616
[RE 2019] 9h-2030-S2	2019	Russia	9h	2030	0.25	0.71	754.96	106.076	861.036
[RE 2019] 10a-2030-S3	2019	South Africa	10a	2030	0.5	0.63934	525.99	77.6835	603.673
[RE 2019] 10b-2030-S3	2019	South Africa	10b	2030	0.5	0.63934	548.63	77.6835	626.313
[RE 2019] 10c-2030-S3	2019	South Africa	10c	2030	0.5	0.63934	518.41	77.6835	596.093
[RE 2019] 10d-2030-S3	2019	South Africa	10d	2030	0.5	0.63934	562.06	77.6835	639.744
[RE 2019] 11-2030-S3	2019	Sweden	11	2030	0.5	0.7	676.71	74.546	751.256
[RE 2019] 12-2030-S3	2019	Ukraine	12	2030	0.5	0.62963	630.68	78.1539	708.834
[RE 2019] 13a-2030-S3	2019	United States	13a	2030	0.5	0.63043	642.14	78.1146	720.255
[RE 2019] 13b-2030-S3	2019	United States	13b	2030	0.5	0.63043	646.45	78.1146	724.565
[RE 2019] 13c-2030-S3	2019	United States	13c	2030	0.5	0.63043	619.03	78.1146	697.145
[RE 2019] 13d-2030-S3	2019	United States	13d	2030	0.5	0.63043	635.91	78.1146	714.025
[RE 2019] 15a-2030-S3	2019	Mexico	15a	2030	0.5	0.64706	559.62	77.3196	636.94
[RE 2019] 15b-2030-S3	2019	Mexico	15b	2030	0.5	0.64706	634.3	77.3196	711.62
[RE 2019] 16-2030-S3	2019	Turkey	16	2030	0.5	0.63158	613.86	78.0583	691.918
[RE 2019] 17-2030-S3	2019	Chile	17	2030	0.5	0.55625	556.21	82.2398	638.45
[RE 2019] 18-2030-S3	2019	Peru	18	2030	0.5	0.6875	613.51	67.037	680.547
[RE 2019] 1a-2030-S3	2019	Australia	1a	2030	0.5	0.62222	575.04	78.5228	653.563
[RE 2019] 1b-2030-S3	2019	Australia	1b	2030	0.5	0.62222	585.57	78.5228	664.093
[RE 2019] 2a-2030-S3	2019	Brazil	2a	2030	0.5	0.63158	547.05	78.0583	625.108
[RE 2019] 2b-2030-S3	2019	Brazil	2b	2030	0.5	0.63158	612.39	78.0583	690.448
[RE 2019] 2c-2030-S3	2019	Brazil	2c	2030	0.5	0.63158	551.99	78.0583	630.048
[RE 2019] 3a-2030-S3	2019	Canada	3a	2030	0.5	0.60294	839.94	79.525	919.465
[RE 2019] 3b-2030-S3	2019	Canada	3b	2030	0.5	0.60294	606.92	79.525	686.445
[RE 2019] 3c-2030-S3	2019	Canada	3c	2030	0.5	0.60294	655.09	79.525	734.615
[RE 2019] 3d-2030-S3	2019	Canada	3d	2030	0.5	0.60294	644.7	79.525	724.225
[RE 2019] 4a-2030-S3	2019	China	4a	2030	0.5	0.61111	456.81	79.0926	535.903
[RE 2019] 4b-2030-S3	2019	China	4b	2030	0.5	0.61111	460.74	79.0926	539.833
[RE 2019] 4c-2030-S3	2019	China	4c	2030	0.5	0.61111	475.9	79.0926	554.993
[RE 2019] 4d-2030-S3	2019	China	4d	2030	0.5	0.61111	427.57	79.0926	506.663
[RE 2019] 4e-2030-S3	2019	China	4e	2030	0.5	0.61111	436.3	79.0926	515.393
[RE 2019] 4f-2030-S3	2019	China	4f	2030	0.5	0.61111	466.97	79.0926	546.063
[RE 2019] 5-2030-S3	2019	Guinea	5	2030	0.5	0.655	632.8	68.0223	700.822
[RE 2019] 6a-2030-S3	2019	India	6a	2030	0.5	0.625	586.33	78.3834	664.713
[RE 2019] 6b-2030-S3	2019	India	6b	2030	0.5	0.625	620.35	78.3834	698.733
[RE 2019] 6c-2030-S3	2019	India	6c	2030	0.5	0.625	623.2	78.3834	701.583
[RE 2019] 7-2030-S3	2019	Iran	7	2030	0.5	0.66	547.53	67.8644	615.394
[RE 2019] 8-2030-S3	2019	Kazakhstan	8	2030	0.5	0.20313	524.72	143.186	667.906
[RE 2019] 9a-2030-S3	2019	Russia	9a	2030	0.5	0.71	689.24	66.4078	755.648
[RE 2019] 9b-2030-S3	2019	Russia	9b	2030	0.5	0.71	731.17	66.4078	797.578
[RE 2019] 9c-2030-S3	2019	Russia	9c	2030	0.5	0.71	713.56	66.4078	779.968
[RE 2019] 9d-2030-S3	2019	Russia	9d	2030	0.5	0.71	740.3	66.4078	806.708
[RE 2019] 9e-2030-S3	2019	Russia	9e	2030	0.5	0.71	746.23	66.4078	812.638
[RE 2019] 9f-2030-S3	2019	Russia	9f	2030	0.5	0.71	655.62	66.4078	722.028
[RE 2019] 9g-2030-S3	2019	Russia	9g	2030	0.5	0.71	744.64	66.4078	811.048
[RE 2019] 9h-2030-S3	2019	Russia	9h	2030	0.5	0.71	780.24	66.4078	846.648
[RE 2019] 10a-2040-S1	2019	South Africa	10a	2040	0	0.63934	411.23	170.492	581.722
[RE 2019] 10b-2040-S1	2019	South Africa	10b	2040	0	0.63934	440.21	170.492	610.702
[RE 2019] 10c-2040-S1	2019	South Africa	10c	2040	0	0.63934	398	170.492	568.492
[RE 2019] 10d-2040-S1	2019	South Africa	10d	2040	0	0.63934	451.85	170.492	622.342
[RE 2019] 11-2040-S1	2019	Sweden	11	2040	0	0.7	755.08	163.606	918.686
[RE 2019] 12-2040-S1	2019	Ukraine	12	2040	0	0.62963	488.51	171.524	660.034
[RE 2019] 13a-2040-S1	2019	United States	13a	2040	0	0.63043	603.37	171.438	774.808
[RE 2019] 13b-2040-S1	2019	United States	13b	2040	0	0.63043	592.53	171.438	763.968
[RE 2019] 13c-2040-S1	2019	United States	13c	2040	0	0.63043	543.79	171.438	715.228
[RE 2019] 13d-2040-S1	2019	United States	13d	2040	0	0.63043	572.54	171.438	743.978
[RE 2019] 15a-2040-S1	2019	Mexico	15a	2040	0	0.64706	489.23	169.693	658.923
[RE 2019] 15b-2040-S1	2019	Mexico	15b	2040	0	0.64706	582.85	169.693	752.543
[RE 2019] 16-2040-S1	2019	Turkey	16	2040	0	0.63158	576.18	171.314	747.494
[RE 2019] 17-2040-S1	2019	Chile	17	2040	0	0.55625	464.3	180.492	644.792
[RE 2019] 18-2040-S1	2019	Peru	18	2040	0	0.6875	490.52	147.126	637.646
[RE 2019] 1a-2040-S1	2019	Australia	1a	2040	0	0.62222	491.4	172.334	663.734
[RE 2019] 1b-2040-S1	2019	Australia	1b	2040	0	0.62222	512.31	172.334	684.644
[RE 2019] 2a-2040-S1	2019	Brazil	2a	2040	0	0.63158	471.19	171.314	642.504
[RE 2019] 2b-2040-S1	2019	Brazil	2b	2040	0	0.63158	532.08	171.314	703.394
[RE 2019] 2c-2040-S1	2019	Brazil	2c	2040	0	0.63158	474.31	171.314	645.624
[RE 2019] 3a-2040-S1	2019	Canada	3a	2040	0	0.60294	926.43	174.533	1100.96
[RE 2019] 3b-2040-S1	2019	Canada	3b	2040	0	0.60294	493.03	174.533	667.563
[RE 2019] 3c-2040-S1	2019	Canada	3c	2040	0	0.60294	597.86	174.533	772.393
[RE 2019] 3d-2040-S1	2019	Canada	3d	2040	0	0.60294	555.04	174.533	729.573
[RE 2019] 4a-2040-S1	2019	China	4a	2040	0	0.61111	509.04	173.584	682.624
[RE 2019] 4b-2040-S1	2019	China	4b	2040	0	0.61111	510.02	173.584	683.604
[RE 2019] 4c-2040-S1	2019	China	4c	2040	0	0.61111	507.95	173.584	681.534
[RE 2019] 4d-2040-S1	2019	China	4d	2040	0	0.61111	459.12	173.584	632.704
[RE 2019] 4e-2040-S1	2019	China	4e	2040	0	0.61111	460.99	173.584	634.574
[RE 2019] 4f-2040-S1	2019	China	4f	2040	0	0.61111	507.93	173.584	681.514
[RE 2019] 5-2040-S1	2019	Guinea	5	2040	0	0.655	528.97	149.288	678.258
[RE 2019] 6a-2040-S1	2019	India	6a	2040	0	0.625	479.68	172.028	651.708
[RE 2019] 6b-2040-S1	2019	India	6b	2040	0	0.625	504.97	172.028	676.998
[RE 2019] 6c-2040-S1	2019	India	6c	2040	0	0.625	505.7	172.028	677.728
[RE 2019] 7-2040-S1	2019	Iran	7	2040	0	0.66	437.61	148.942	586.552
[RE 2019] 8-2040-S1	2019	Kazakhstan	8	2040	0	0.20313	414.86	314.25	729.11
[RE 2019] 9a-2040-S1	2019	Russia	9a	2040	0	0.71	502.27	145.745	648.015
[RE 2019] 9b-2040-S1	2019	Russia	9b	2040	0	0.71	581.7	145.745	727.445
[RE 2019] 9c-2040-S1	2019	Russia	9c	2040	0	0.71	515.8	145.745	661.545
[RE 2019] 9d-2040-S1	2019	Russia	9d	2040	0	0.71	606.49	145.745	752.235
[RE 2019] 9e-2040-S1	2019	Russia	9e	2040	0	0.71	609.46	145.745	755.205
[RE 2019] 9f-2040-S1	2019	Russia	9f	2040	0	0.71	428.37	145.745	574.115
[RE 2019] 9g-2040-S1	2019	Russia	9g	2040	0	0.71	572.32	145.745	718.065
[RE 2019] 9h-2040-S1	2019	Russia	9h	2040	0	0.71	659.54	145.745	805.285
[RE 2019] 10a-2040-S2	2019	South Africa	10a	2040	0.25	0.63934	457.06	124.088	581.148
[RE 2019] 10b-2040-S2	2019	South Africa	10b	2040	0.25	0.63934	481.54	124.088	605.628
[RE 2019] 10c-2040-S2	2019	South Africa	10c	2040	0.25	0.63934	447.38	124.088	571.468
[RE 2019] 10d-2040-S2	2019	South Africa	10d	2040	0.25	0.63934	492.32	124.088	616.408
[RE 2019] 11-2040-S2	2019	Sweden	11	2040	0.25	0.7	695.48	119.076	814.556
[RE 2019] 12-2040-S2	2019	Ukraine	12	2040	0.25	0.62963	547.23	124.839	672.069
[RE 2019] 13a-2040-S2	2019	United States	13a	2040	0.25	0.63043	610.64	124.776	735.416
[RE 2019] 13b-2040-S2	2019	United States	13b	2040	0.25	0.63043	604.99	124.776	729.766
[RE 2019] 13c-2040-S2	2019	United States	13c	2040	0.25	0.63043	569.91	124.776	694.686
[RE 2019] 13d-2040-S2	2019	United States	13d	2040	0.25	0.63043	590.82	124.776	715.596
[RE 2019] 15a-2040-S2	2019	Mexico	15a	2040	0.25	0.64706	507.47	123.506	630.976
[RE 2019] 15b-2040-S2	2019	Mexico	15b	2040	0.25	0.64706	580.39	123.506	703.896
[RE 2019] 16-2040-S2	2019	Turkey	16	2040	0.25	0.63158	575.19	124.686	699.876
[RE 2019] 17-2040-S2	2019	Chile	17	2040	0.25	0.55625	492.64	131.366	624.006
[RE 2019] 18-2040-S2	2019	Peru	18	2040	0.25	0.6875	532.68	107.082	639.761
[RE 2019] 1a-2040-S2	2019	Australia	1a	2040	0.25	0.62222	521.87	125.428	647.298
[RE 2019] 1b-2040-S2	2019	Australia	1b	2040	0.25	0.62222	539.25	125.428	664.678
[RE 2019] 2a-2040-S2	2019	Brazil	2a	2040	0.25	0.63158	492.96	124.686	617.646
[RE 2019] 2b-2040-S2	2019	Brazil	2b	2040	0.25	0.63158	549.58	124.686	674.266
[RE 2019] 2c-2040-S2	2019	Brazil	2c	2040	0.25	0.63158	496.99	124.686	621.676
[RE 2019] 3a-2040-S2	2019	Canada	3a	2040	0.25	0.60294	855.01	127.029	982.039
[RE 2019] 3b-2040-S2	2019	Canada	3b	2040	0.25	0.60294	540.98	127.029	668.009
[RE 2019] 3c-2040-S2	2019	Canada	3c	2040	0.25	0.60294	611.25	127.029	738.279
[RE 2019] 3d-2040-S2	2019	Canada	3d	2040	0.25	0.60294	585.58	127.029	712.609
[RE 2019] 4a-2040-S2	2019	China	4a	2040	0.25	0.61111	465.8	126.338	592.138
[RE 2019] 4b-2040-S2	2019	China	4b	2040	0.25	0.61111	466.49	126.338	592.828
[RE 2019] 4c-2040-S2	2019	China	4c	2040	0.25	0.61111	473.37	126.338	599.708
[RE 2019] 4d-2040-S2	2019	China	4d	2040	0.25	0.61111	428.6	126.338	554.938
[RE 2019] 4e-2040-S2	2019	China	4e	2040	0.25	0.61111	434.31	126.338	560.648
[RE 2019] 4f-2040-S2	2019	China	4f	2040	0.25	0.61111	469.44	126.338	595.778
[RE 2019] 5-2040-S2	2019	Guinea	5	2040	0.25	0.655	557.77	108.655	666.425
[RE 2019] 6a-2040-S2	2019	India	6a	2040	0.25	0.625	515.97	125.206	641.176
[RE 2019] 6b-2040-S2	2019	India	6b	2040	0.25	0.625	543.24	125.206	668.446
[RE 2019] 6c-2040-S2	2019	India	6c	2040	0.25	0.625	543.89	125.206	669.096
[RE 2019] 7-2040-S2	2019	Iran	7	2040	0.25	0.66	479.63	108.403	588.033
[RE 2019] 8-2040-S2	2019	Kazakhstan	8	2040	0.25	0.20313	459.32	228.718	688.038
[RE 2019] 9a-2040-S2	2019	Russia	9a	2040	0.25	0.71	584.88	106.076	690.956
[RE 2019] 9b-2040-S2	2019	Russia	9b	2040	0.25	0.71	643.55	106.076	749.626
[RE 2019] 9c-2040-S2	2019	Russia	9c	2040	0.25	0.71	600.57	106.076	706.646
[RE 2019] 9d-2040-S2	2019	Russia	9d	2040	0.25	0.71	658.74	106.076	764.816
[RE 2019] 9e-2040-S2	2019	Russia	9e	2040	0.25	0.71	662.78	106.076	768.856
[RE 2019] 9f-2040-S2	2019	Russia	9f	2040	0.25	0.71	533.89	106.076	639.966
[RE 2019] 9g-2040-S2	2019	Russia	9g	2040	0.25	0.71	642.5	106.076	748.576
[RE 2019] 9h-2040-S2	2019	Russia	9h	2040	0.25	0.71	702.28	106.076	808.356
[RE 2019] 10a-2040-S3	2019	South Africa	10a	2040	0.5	0.63934	503.56	77.6835	581.244
[RE 2019] 10b-2040-S3	2019	South Africa	10b	2040	0.5	0.63934	521.34	77.6835	599.024
[RE 2019] 10c-2040-S3	2019	South Africa	10c	2040	0.5	0.63934	495.93	77.6835	573.614
[RE 2019] 10d-2040-S3	2019	South Africa	10d	2040	0.5	0.63934	532.23	77.6835	609.913
[RE 2019] 11-2040-S3	2019	Sweden	11	2040	0.5	0.7	640.96	74.546	715.506
[RE 2019] 12-2040-S3	2019	Ukraine	12	2040	0.5	0.62963	602.46	78.1539	680.614
[RE 2019] 13a-2040-S3	2019	United States	13a	2040	0.5	0.63043	616.86	78.1146	694.975
[RE 2019] 13b-2040-S3	2019	United States	13b	2040	0.5	0.63043	616.88	78.1146	694.995
[RE 2019] 13c-2040-S3	2019	United States	13c	2040	0.5	0.63043	593.2	78.1146	671.315
[RE 2019] 13d-2040-S3	2019	United States	13d	2040	0.5	0.63043	608.7	78.1146	686.815
[RE 2019] 15a-2040-S3	2019	Mexico	15a	2040	0.5	0.64706	529.78	77.3196	607.1
[RE 2019] 15b-2040-S3	2019	Mexico	15b	2040	0.5	0.64706	582.63	77.3196	659.95
[RE 2019] 16-2040-S3	2019	Turkey	16	2040	0.5	0.63158	574.42	78.0583	652.478
[RE 2019] 17-2040-S3	2019	Chile	17	2040	0.5	0.55625	522.91	82.2398	605.15
[RE 2019] 18-2040-S3	2019	Peru	18	2040	0.5	0.6875	573.4	67.037	640.437
[RE 2019] 1a-2040-S3	2019	Australia	1a	2040	0.5	0.62222	552.95	78.5228	631.473
[RE 2019] 1b-2040-S3	2019	Australia	1b	2040	0.5	0.62222	563.43	78.5228	641.953
[RE 2019] 2a-2040-S3	2019	Brazil	2a	2040	0.5	0.63158	515.92	78.0583	593.978
[RE 2019] 2b-2040-S3	2019	Brazil	2b	2040	0.5	0.63158	565.98	78.0583	644.038
[RE 2019] 2c-2040-S3	2019	Brazil	2c	2040	0.5	0.63158	519.82	78.0583	597.878
[RE 2019] 3a-2040-S3	2019	Canada	3a	2040	0.5	0.60294	790.59	79.525	870.115
[RE 2019] 3b-2040-S3	2019	Canada	3b	2040	0.5	0.60294	584.65	79.525	664.175
[RE 2019] 3c-2040-S3	2019	Canada	3c	2040	0.5	0.60294	624.83	79.525	704.355
[RE 2019] 3d-2040-S3	2019	Canada	3d	2040	0.5	0.60294	616.76	79.525	696.285
[RE 2019] 4a-2040-S3	2019	China	4a	2040	0.5	0.61111	430.07	79.0926	509.163
[RE 2019] 4b-2040-S3	2019	China	4b	2040	0.5	0.61111	431.42	79.0926	510.513
[RE 2019] 4c-2040-S3	2019	China	4c	2040	0.5	0.61111	442.73	79.0926	521.823
[RE 2019] 4d-2040-S3	2019	China	4d	2040	0.5	0.61111	403.47	79.0926	482.563
[RE 2019] 4e-2040-S3	2019	China	4e	2040	0.5	0.61111	410.43	79.0926	489.523
[RE 2019] 4f-2040-S3	2019	China	4f	2040	0.5	0.61111	437	79.0926	516.093
[RE 2019] 5-2040-S3	2019	Guinea	5	2040	0.5	0.655	584.62	68.0223	652.642
[RE 2019] 6a-2040-S3	2019	India	6a	2040	0.5	0.625	551.04	78.3834	629.423
[RE 2019] 6b-2040-S3	2019	India	6b	2040	0.5	0.625	580.24	78.3834	658.623
[RE 2019] 6c-2040-S3	2019	India	6c	2040	0.5	0.625	582.99	78.3834	661.373
[RE 2019] 7-2040-S3	2019	Iran	7	2040	0.5	0.66	519.34	67.8644	587.204
[RE 2019] 8-2040-S3	2019	Kazakhstan	8	2040	0.5	0.20313	503.17	143.186	646.356
[RE 2019] 9a-2040-S3	2019	Russia	9a	2040	0.5	0.71	665.22	66.4078	731.628
[RE 2019] 9b-2040-S3	2019	Russia	9b	2040	0.5	0.71	700.33	66.4078	766.738
[RE 2019] 9c-2040-S3	2019	Russia	9c	2040	0.5	0.71	681.25	66.4078	747.658
[RE 2019] 9d-2040-S3	2019	Russia	9d	2040	0.5	0.71	709.18	66.4078	775.588
[RE 2019] 9e-2040-S3	2019	Russia	9e	2040	0.5	0.71	715.93	66.4078	782.338
[RE 2019] 9f-2040-S3	2019	Russia	9f	2040	0.5	0.71	632.77	66.4078	699.178
[RE 2019] 9g-2040-S3	2019	Russia	9g	2040	0.5	0.71	707.96	66.4078	774.368
[RE 2019] 9h-2040-S3	2019	Russia	9h	2040	0.5	0.71	743.44	66.4078	809.848
[RE 2019] 10a-2050-S1	2019	South Africa	10a	2050	0	0.63934	366.98	170.492	537.472
[RE 2019] 10b-2050-S1	2019	South Africa	10b	2050	0	0.63934	388.77	170.492	559.262
[RE 2019] 10c-2050-S1	2019	South Africa	10c	2050	0	0.63934	354.86	170.492	525.352
[RE 2019] 10d-2050-S1	2019	South Africa	10d	2050	0	0.63934	396.88	170.492	567.372
[RE 2019] 11-2050-S1	2019	Sweden	11	2050	0	0.7	687.32	163.606	850.926
[RE 2019] 12-2050-S1	2019	Ukraine	12	2050	0	0.62963	431.57	171.524	603.094
[RE 2019] 13a-2050-S1	2019	United States	13a	2050	0	0.63043	564.24	171.438	735.678
[RE 2019] 13b-2050-S1	2019	United States	13b	2050	0	0.63043	538.34	171.438	709.778
[RE 2019] 13c-2050-S1	2019	United States	13c	2050	0	0.63043	496.41	171.438	667.848
[RE 2019] 13d-2050-S1	2019	United States	13d	2050	0	0.63043	521.82	171.438	693.258
[RE 2019] 15a-2050-S1	2019	Mexico	15a	2050	0	0.64706	427.74	169.693	597.433
[RE 2019] 15b-2050-S1	2019	Mexico	15b	2050	0	0.64706	491.93	169.693	661.623
[RE 2019] 16-2050-S1	2019	Turkey	16	2050	0	0.63158	497.99	171.314	669.304
[RE 2019] 17-2050-S1	2019	Chile	17	2050	0	0.55625	410.45	180.492	590.942
[RE 2019] 18-2050-S1	2019	Peru	18	2050	0	0.6875	420.55	147.126	567.676
[RE 2019] 1a-2050-S1	2019	Australia	1a	2050	0	0.62222	448.72	172.334	621.054
[RE 2019] 1b-2050-S1	2019	Australia	1b	2050	0	0.62222	479.54	172.334	651.874
[RE 2019] 2a-2050-S1	2019	Brazil	2a	2050	0	0.63158	411.15	171.314	582.464
[RE 2019] 2b-2050-S1	2019	Brazil	2b	2050	0	0.63158	451.43	171.314	622.744
[RE 2019] 2c-2050-S1	2019	Brazil	2c	2050	0	0.63158	411.84	171.314	583.154
[RE 2019] 3a-2050-S1	2019	Canada	3a	2050	0	0.60294	837.66	174.533	1012.19
[RE 2019] 3b-2050-S1	2019	Canada	3b	2050	0	0.60294	449.06	174.533	623.593
[RE 2019] 3c-2050-S1	2019	Canada	3c	2050	0	0.60294	544.47	174.533	719.003
[RE 2019] 3d-2050-S1	2019	Canada	3d	2050	0	0.60294	503.39	174.533	677.923
[RE 2019] 4a-2050-S1	2019	China	4a	2050	0	0.61111	456.86	173.584	630.444
[RE 2019] 4b-2050-S1	2019	China	4b	2050	0	0.61111	452.7	173.584	626.284
[RE 2019] 4c-2050-S1	2019	China	4c	2050	0	0.61111	446.07	173.584	619.654
[RE 2019] 4d-2050-S1	2019	China	4d	2050	0	0.61111	407.4	173.584	580.984
[RE 2019] 4e-2050-S1	2019	China	4e	2050	0	0.61111	410.25	173.584	583.834
[RE 2019] 4f-2050-S1	2019	China	4f	2050	0	0.61111	449.15	173.584	622.734
[RE 2019] 5-2050-S1	2019	Guinea	5	2050	0	0.655	446.81	149.288	596.098
[RE 2019] 6a-2050-S1	2019	India	6a	2050	0	0.625	408.55	172.028	580.578
[RE 2019] 6b-2050-S1	2019	India	6b	2050	0	0.625	431.08	172.028	603.108
[RE 2019] 6c-2050-S1	2019	India	6c	2050	0	0.625	432.65	172.028	604.678
[RE 2019] 7-2050-S1	2019	Iran	7	2050	0	0.66	385.11	148.942	534.052
[RE 2019] 8-2050-S1	2019	Kazakhstan	8	2050	0	0.20313	375.06	314.25	689.31
[RE 2019] 9a-2050-S1	2019	Russia	9a	2050	0	0.71	455.04	145.745	600.785
[RE 2019] 9b-2050-S1	2019	Russia	9b	2050	0	0.71	525.74	145.745	671.485
[RE 2019] 9c-2050-S1	2019	Russia	9c	2050	0	0.71	456.14	145.745	601.885
[RE 2019] 9d-2050-S1	2019	Russia	9d	2050	0	0.71	543.69	145.745	689.435
[RE 2019] 9e-2050-S1	2019	Russia	9e	2050	0	0.71	552.59	145.745	698.335
[RE 2019] 9f-2050-S1	2019	Russia	9f	2050	0	0.71	386.07	145.745	531.815
[RE 2019] 9g-2050-S1	2019	Russia	9g	2050	0	0.71	503.64	145.745	649.385
[RE 2019] 9h-2050-S1	2019	Russia	9h	2050	0	0.71	592.07	145.745	737.815
[RE 2019] 10a-2050-S2	2019	South Africa	10a	2050	0.25	0.63934	425.21	124.088	549.298
[RE 2019] 10b-2050-S2	2019	South Africa	10b	2050	0.25	0.63934	443.89	124.088	567.978
[RE 2019] 10c-2050-S2	2019	South Africa	10c	2050	0.25	0.63934	416.04	124.088	540.128
[RE 2019] 10d-2050-S2	2019	South Africa	10d	2050	0.25	0.63934	451.59	124.088	575.678
[RE 2019] 11-2050-S2	2019	Sweden	11	2050	0.25	0.7	645.17	119.076	764.246
[RE 2019] 12-2050-S2	2019	Ukraine	12	2050	0.25	0.62963	505.84	124.839	630.679
[RE 2019] 13a-2050-S2	2019	United States	13a	2050	0.25	0.63043	573.78	124.776	698.556
[RE 2019] 13b-2050-S2	2019	United States	13b	2050	0.25	0.63043	565.69	124.776	690.466
[RE 2019] 13c-2050-S2	2019	United States	13c	2050	0.25	0.63043	534.47	124.776	659.246
[RE 2019] 13d-2050-S2	2019	United States	13d	2050	0.25	0.63043	553.05	124.776	677.826
[RE 2019] 15a-2050-S2	2019	Mexico	15a	2050	0.25	0.64706	463.58	123.506	587.086
[RE 2019] 15b-2050-S2	2019	Mexico	15b	2050	0.25	0.64706	511.98	123.506	635.486
[RE 2019] 16-2050-S2	2019	Turkey	16	2050	0.25	0.63158	516.55	124.686	641.236
[RE 2019] 17-2050-S2	2019	Chile	17	2050	0.25	0.55625	452.16	131.366	583.526
[RE 2019] 18-2050-S2	2019	Peru	18	2050	0.25	0.6875	479.45	107.082	586.532
[RE 2019] 1a-2050-S2	2019	Australia	1a	2050	0.25	0.62222	492.44	125.428	617.868
[RE 2019] 1b-2050-S2	2019	Australia	1b	2050	0.25	0.62222	511.71	125.428	637.138
[RE 2019] 2a-2050-S2	2019	Brazil	2a	2050	0.25	0.63158	448.42	124.686	573.106
[RE 2019] 2b-2050-S2	2019	Brazil	2b	2050	0.25	0.63158	486.98	124.686	611.666
[RE 2019] 2c-2050-S2	2019	Brazil	2c	2050	0.25	0.63158	451.32	124.686	576.006
[RE 2019] 3a-2050-S2	2019	Canada	3a	2050	0.25	0.60294	788.5	127.029	915.529
[RE 2019] 3b-2050-S2	2019	Canada	3b	2050	0.25	0.60294	508.92	127.029	635.949
[RE 2019] 3c-2050-S2	2019	Canada	3c	2050	0.25	0.60294	571.21	127.029	698.239
[RE 2019] 3d-2050-S2	2019	Canada	3d	2050	0.25	0.60294	546.61	127.029	673.639
[RE 2019] 4a-2050-S2	2019	China	4a	2050	0.25	0.61111	427.76	126.338	554.098
[RE 2019] 4b-2050-S2	2019	China	4b	2050	0.25	0.61111	425.06	126.338	551.398
[RE 2019] 4c-2050-S2	2019	China	4c	2050	0.25	0.61111	426.93	126.338	553.268
[RE 2019] 4d-2050-S2	2019	China	4d	2050	0.25	0.61111	392.41	126.338	518.748
[RE 2019] 4e-2050-S2	2019	China	4e	2050	0.25	0.61111	396.87	126.338	523.208
[RE 2019] 4f-2050-S2	2019	China	4f	2050	0.25	0.61111	427.12	126.338	553.458
[RE 2019] 5-2050-S2	2019	Guinea	5	2050	0.25	0.655	493.94	108.655	602.595
[RE 2019] 6a-2050-S2	2019	India	6a	2050	0.25	0.625	465.29	125.206	590.496
[RE 2019] 6b-2050-S2	2019	India	6b	2050	0.25	0.625	488.15	125.206	613.356
[RE 2019] 6c-2050-S2	2019	India	6c	2050	0.25	0.625	489.19	125.206	614.396
[RE 2019] 7-2050-S2	2019	Iran	7	2050	0.25	0.66	441.23	108.403	549.633
[RE 2019] 8-2050-S2	2019	Kazakhstan	8	2050	0.25	0.20313	429.27	228.718	657.988
[RE 2019] 9a-2050-S2	2019	Russia	9a	2050	0.25	0.71	549.58	106.076	655.656
[RE 2019] 9b-2050-S2	2019	Russia	9b	2050	0.25	0.71	601.4	106.076	707.476
[RE 2019] 9c-2050-S2	2019	Russia	9c	2050	0.25	0.71	556.29	106.076	662.366
[RE 2019] 9d-2050-S2	2019	Russia	9d	2050	0.25	0.71	612.86	106.076	718.936
[RE 2019] 9e-2050-S2	2019	Russia	9e	2050	0.25	0.71	621.51	106.076	727.586
[RE 2019] 9f-2050-S2	2019	Russia	9f	2050	0.25	0.71	502.54	106.076	608.616
[RE 2019] 9g-2050-S2	2019	Russia	9g	2050	0.25	0.71	590.39	106.076	696.466
[RE 2019] 9h-2050-S2	2019	Russia	9h	2050	0.25	0.71	651.64	106.076	757.716
[RE 2019] 10a-2050-S3	2019	South Africa	10a	2050	0.5	0.63934	481.86	77.6835	559.543
[RE 2019] 10b-2050-S3	2019	South Africa	10b	2050	0.5	0.63934	495.77	77.6835	573.453
[RE 2019] 10c-2050-S3	2019	South Africa	10c	2050	0.5	0.63934	474.88	77.6835	552.563
[RE 2019] 10d-2050-S3	2019	South Africa	10d	2050	0.5	0.63934	503.44	77.6835	581.124
[RE 2019] 11-2050-S3	2019	Sweden	11	2050	0.5	0.7	606.49	74.546	681.036
[RE 2019] 12-2050-S3	2019	Ukraine	12	2050	0.5	0.62963	575.39	78.1539	653.544
[RE 2019] 13a-2050-S3	2019	United States	13a	2050	0.5	0.63043	587.69	78.1146	665.805
[RE 2019] 13b-2050-S3	2019	United States	13b	2050	0.5	0.63043	589.15	78.1146	667.265
[RE 2019] 13c-2050-S3	2019	United States	13c	2050	0.5	0.63043	568.73	78.1146	646.845
[RE 2019] 13d-2050-S3	2019	United States	13d	2050	0.5	0.63043	582.32	78.1146	660.435
[RE 2019] 15a-2050-S3	2019	Mexico	15a	2050	0.5	0.64706	501.3	77.3196	578.62
[RE 2019] 15b-2050-S3	2019	Mexico	15b	2050	0.5	0.64706	536.49	77.3196	613.81
[RE 2019] 16-2050-S3	2019	Turkey	16	2050	0.5	0.63158	536.61	78.0583	614.668
[RE 2019] 17-2050-S3	2019	Chile	17	2050	0.5	0.55625	492.52	82.2398	574.76
[RE 2019] 18-2050-S3	2019	Peru	18	2050	0.5	0.6875	534.78	67.037	601.817
[RE 2019] 1a-2050-S3	2019	Australia	1a	2050	0.5	0.62222	533.44	78.5228	611.963
[RE 2019] 1b-2050-S3	2019	Australia	1b	2050	0.5	0.62222	543.47	78.5228	621.993
[RE 2019] 2a-2050-S3	2019	Brazil	2a	2050	0.5	0.63158	485.86	78.0583	563.918
[RE 2019] 2b-2050-S3	2019	Brazil	2b	2050	0.5	0.63158	521	78.0583	599.058
[RE 2019] 2c-2050-S3	2019	Brazil	2c	2050	0.5	0.63158	489.2	78.0583	567.258
[RE 2019] 3a-2050-S3	2019	Canada	3a	2050	0.5	0.60294	744.3	79.525	823.825
[RE 2019] 3b-2050-S3	2019	Canada	3b	2050	0.5	0.60294	562.58	79.525	642.105
[RE 2019] 3c-2050-S3	2019	Canada	3c	2050	0.5	0.60294	596.55	79.525	676.075
[RE 2019] 3d-2050-S3	2019	Canada	3d	2050	0.5	0.60294	589.78	79.525	669.305
[RE 2019] 4a-2050-S3	2019	China	4a	2050	0.5	0.61111	403.85	79.0926	482.943
[RE 2019] 4b-2050-S3	2019	China	4b	2050	0.5	0.61111	403.37	79.0926	482.463
[RE 2019] 4c-2050-S3	2019	China	4c	2050	0.5	0.61111	410.51	79.0926	489.603
[RE 2019] 4d-2050-S3	2019	China	4d	2050	0.5	0.61111	379.53	79.0926	458.623
[RE 2019] 4e-2050-S3	2019	China	4e	2050	0.5	0.61111	385.84	79.0926	464.933
[RE 2019] 4f-2050-S3	2019	China	4f	2050	0.5	0.61111	407.95	79.0926	487.043
[RE 2019] 5-2050-S3	2019	Guinea	5	2050	0.5	0.655	537.8	68.0223	605.822
[RE 2019] 6a-2050-S3	2019	India	6a	2050	0.5	0.625	518.7	78.3834	597.083
[RE 2019] 6b-2050-S3	2019	India	6b	2050	0.5	0.625	541.97	78.3834	620.353
[RE 2019] 6c-2050-S3	2019	India	6c	2050	0.5	0.625	543.5	78.3834	621.883
[RE 2019] 7-2050-S3	2019	Iran	7	2050	0.5	0.66	493.02	67.8644	560.884
[RE 2019] 8-2050-S3	2019	Kazakhstan	8	2050	0.5	0.20313	482.43	143.186	625.616
[RE 2019] 9a-2050-S3	2019	Russia	9a	2050	0.5	0.71	640.5	66.4078	706.908
[RE 2019] 9b-2050-S3	2019	Russia	9b	2050	0.5	0.71	670.71	66.4078	737.118
[RE 2019] 9c-2050-S3	2019	Russia	9c	2050	0.5	0.71	650.25	66.4078	716.658
[RE 2019] 9d-2050-S3	2019	Russia	9d	2050	0.5	0.71	680.14	66.4078	746.548
[RE 2019] 9e-2050-S3	2019	Russia	9e	2050	0.5	0.71	686.57	66.4078	752.978
[RE 2019] 9f-2050-S3	2019	Russia	9f	2050	0.5	0.71	610.71	66.4078	677.118
[RE 2019] 9g-2050-S3	2019	Russia	9g	2050	0.5	0.71	671.84	66.4078	738.248
[RE 2019] 9h-2050-S3	2019	Russia	9h	2050	0.5	0.71	707.5	66.4078	773.908

## Sheet: Fig 4 + S4
Steel production cost comparison: variable-load islanded H2-DRI-EAF, continuous-load grid H2-DRI-EAF, and BF-BOF (no scrap)
By country and installation year
2030, 0% scrap
				Green steel - islanded energy system			Green steel - grid energy system			BF-BOF steel
				LCOS	CO2-intensity	LCOS + C tax	LCOS	CO2-intensity	LCOS + C tax	LCOS	CO2-intensity	LCOS + C tax
Country	Country ID	Economy #	Economy classification	H2-DRI-EAF [islanded]	H2-DRI-EAF [islanded]	H2-DRI-EAF [islanded] + C tax	H2-DRI-EAF [grid]	H2-DRI-EAF [grid]	H2-DRI-EAF [grid] + C tax	BF-BOF	BF-BOF	BF-BOF + C tax
AU	1	1	Advanced	744.736	0.158085	765.287	929.788	1.91094	1178.21	772.885	1.72046	996.544
CA	3	1	Advanced	879.1	0.112684	893.749	852.951	0.244947	884.794	772.885	1.45	961.385
SE	11	1	Advanced	971.542	0.0847319	982.557	888.098	0.290627	925.88	765.769	1.625	977.019
US	13	1	Advanced	809.845	0.142751	828.402	803.269	1.25594	966.541	780	1.8	1014
BR	2	2	Major emerging	749.604	0.215479	768.997	1094.69	0.418512	1132.35	694	2.03	876.7
CN	4	2	Major emerging	731.421	0.165066	746.277	789.326	1.80315	951.61	723	2.35	934.5
RU	9	2	Major emerging	794.946	0.108286	804.692	570.657	1.9392	745.185	676	1.8	838
ZA	10	2	Major emerging	649.836	0.175068	665.592	657.574	3.66829	987.72	697.667	2.06	883.067
CL	17	3	Emerging market/developing economy	717.19	0.24968	720.936	1066.71	2.42295	1103.05	713.5	2.59915	752.487
GN	5	3	Emerging market/developing economy	758.076	0.23146	761.548	486.081	1.04054	501.689	724.388	2.18333	757.138
IN	6	3	Emerging market/developing economy	748.604	0.226795	752.006	852.222	2.66445	892.188	621	2.8	663
IR	7	3	Emerging market/developing economy	643.143	0.192381	646.029	488.574	3.36043	538.981	713.5	2.18333	746.25
KZ	8	3	Emerging market/developing economy	787.562	0.118611	789.342	732.888	1.56359	756.341	713.5	2.18333	746.25
MX	15	3	Emerging market/developing economy	782.11	0.229987	785.559	787.75	1.46324	809.699	782	1.7	807.5
PE	18	3	Emerging market/developing economy	707.829	0.23872	711.41	593.665	2.42295	630.009	713.5	2.18333	746.25
TR	16	3	Emerging market/developing economy	829.706	0.193656	832.611	780.782	1.3491	801.018	725	2.05	755.75
UA	12	3	Emerging market/developing economy	685.11	0.125009	686.985	761.729	1.86332	789.679	726	2.18333	758.75
2040, 0% scrap
				Green steel - islanded energy system			Green steel - grid energy system			BF-BOF steel
				LCOS	CO2-intensity	LCOS + C tax	LCOS	CO2-intensity	LCOS + C tax	LCOS	CO2-intensity	LCOS + C tax
Country	Country ID	Economy #	Economy classification	H2-DRI-EAF [islanded]	H2-DRI-EAF [islanded]	H2-DRI-EAF [islanded] + C tax	H2-DRI-EAF [grid]	H2-DRI-EAF [grid]	H2-DRI-EAF [grid] + C tax	BF-BOF	BF-BOF	BF-BOF + C tax
AU	1	1	Advanced	699.794	0.165301	733.681	905.363	1.2471	1161.02	772.885	1.72046	1125.58
CA	3	1	Advanced	818.606	0.116098	842.406	827.803	0.221031	873.114	772.885	1.45	1070.13
SE	11	1	Advanced	901.19	0.0987689	921.438	857.182	0.256469	909.759	765.769	1.625	1098.89
US	13	1	Advanced	755.476	0.145807	785.366	780.054	0.816577	947.452	780	1.8	1149
BR	2	2	Major emerging	675.308	0.217319	710.079	1053.63	0.342179	1108.38	694	2.03	1018.8
CN	4	2	Major emerging	674.281	0.171672	701.749	762.963	1.09983	938.936	723	2.35	1099
RU	9	2	Major emerging	732.025	0.11378	750.229	551.523	1.14824	735.241	676	1.8	964
ZA	10	2	Major emerging	598.741	0.180257	627.582	637.203	2.57919	1049.87	697.667	2.06	1027.27
CL	17	3	Emerging market/developing economy	651.685	0.24624	660.303	1027.95	1.51033	1080.81	713.5	2.59915	804.47
GN	5	3	Emerging market/developing economy	670.044	0.234977	678.269	461.506	0.61124	482.899	724.388	2.18333	800.804
IN	6	3	Emerging market/developing economy	671.198	0.234297	679.399	823.185	1.22255	865.974	621	2.8	719
IR	7	3	Emerging market/developing economy	587.141	0.197801	594.064	478.362	3.22321	591.174	713.5	2.18333	789.917
KZ	8	3	Emerging market/developing economy	744.433	0.124937	748.806	715.985	1.10541	754.675	713.5	2.18333	789.917
MX	15	3	Emerging market/developing economy	705.482	0.23267	713.626	758.876	1.11609	797.939	782	1.7	841.5
PE	18	3	Emerging market/developing economy	633.736	0.23784	642.06	572.229	1.51033	625.091	713.5	2.18333	789.917
TR	16	3	Emerging market/developing economy	756.019	0.211815	763.433	753.126	0.970251	787.085	725	2.05	796.75
UA	12	3	Emerging market/developing economy	635.708	0.131076	640.295	737.709	1.23623	780.976	726	2.18333	802.417
2050, 0% scrap
				Green steel - islanded energy system			Green steel - grid energy system			BF-BOF steel
				LCOS	CO2-intensity	LCOS + C tax	LCOS	CO2-intensity	LCOS + C tax	LCOS	CO2-intensity	LCOS + C tax
Country	Country ID	Economy #	Economy classification	H2-DRI-EAF [islanded]	H2-DRI-EAF [islanded]	H2-DRI-EAF [islanded]	H2-DRI-EAF [grid]	H2-DRI-EAF [grid]	H2-DRI-EAF [grid]	BF-BOF	BF-BOF	BF-BOF
AU	1	1	Advanced	657.724	0.177107	702.001	884.803	0.848191	1096.85	772.885	1.72046	1203
CA	3	1	Advanced	759.578	0.128211	791.631	804.169	0.14593	840.651	772.885	1.45	1135.38
SE	11	1	Advanced	831.174	0.105183	857.47	826.573	0.237708	886	765.769	1.625	1172.02
US	13	1	Advanced	704.763	0.155335	743.597	759.656	0.365973	851.149	780	1.8	1230
BR	2	2	Major emerging	605.986	0.223562	650.698	1017	0.293799	1075.76	694	2.03	1100
CN	4	2	Major emerging	618.75	0.18571	655.892	737.346	0.7208	881.506	723	2.35	1193
RU	9	2	Major emerging	670.902	0.126139	696.13	533.827	0.574488	648.725	676	1.8	1036
ZA	10	2	Major emerging	550.252	0.192259	588.704	618.485	0.877694	794.024	697.667	2.06	1109.67
CL	17	3	Emerging market/developing economy	593.886	0.25424	607.869	993.287	1.15689	1056.92	713.5	2.59915	856.453
GN	5	3	Emerging market/developing economy	588.8	0.239328	601.963	439.968	0.490138	466.925	724.388	2.18333	844.471
IN	6	3	Emerging market/developing economy	598.696	0.240006	611.896	793.836	0.616593	827.748	621	2.8	775
IR	7	3	Emerging market/developing economy	534.826	0.203926	546.042	463.548	2.69373	611.703	713.5	2.18333	833.583
KZ	8	3	Emerging market/developing economy	703	0.138816	710.635	702.611	0.567294	733.812	713.5	2.18333	833.583
MX	15	3	Emerging market/developing economy	633.526	0.251259	647.345	732.416	0.917425	782.874	782	1.7	875.5
PE	18	3	Emerging market/developing economy	565.237	0.23832	578.344	551.872	1.15689	615.501	713.5	2.18333	833.583
TR	16	3	Emerging market/developing economy	683.393	0.231884	696.147	727.504	0.700869	766.051	725	2.05	837.75
UA	12	3	Emerging market/developing economy	588.065	0.137588	595.632	715.206	0.925908	766.131	726	2.18333	846.083

## Sheet: Fig 5
Projected costs of green H2-DRI-EAF steel at site (2050, no scrap)
Outputs from machine learning model								Current ore production
By deposit and installation year								Normalised and aggregated at country level, for data confidentiality reasons
								Sources: CRU Group (2022) for all excluding Iran and Turkey; USGS (2022) for Iran and Turkey
Desposit #	RE data year	Country	deposit latitude	deposit longitude	Installation year	LCOS (USD/t SFS)		Country	2022 ore production (Mtpa dry, normalised)
0	2019	Afghanistan	34.6667	68.0667	2050	659.903		Australia	0.999971
1	2019	Algeria	36.4833	2.2667	2050	638.873		Bahrain	0.32732
2	2019	Algeria	36.6	3.2833	2050	640.933		Brazil	0.946674
3	2019	Algeria	36.8833	7.1	2050	578.413		Canada	0.420708
4	2019	Algeria	36.6333	4.0667	2050	640.643		Chile	0.337814
5	2019	Algeria	35.2833	-1.3833	2050	630.053		China	0.762691
6	2019	Algeria	36.5	4.6667	2050	700.723		India	0.602351
7	2019	Algeria	35.7667	8.0444	2050	626.123		Iran	0.404604
8	2019	Algeria	36.4167	2.25	2050	638.873		Kazakhstan	0.334004
9	2019	Algeria	26.7667	-7.3333	2050	548.983		Liberia	0.315896
10	2019	Algeria	35.58	8.1	2050	629.283		Mauritania	0.331758
11	2019	Algeria	34.8167	-1.3333	2050	637.463		Mexico	0.325022
12	2019	Algeria	36.2333	1.8	2050	641.203		Oman	0.323258
13	2019	Algeria	36.5667	6.4667	2050	585.993		Peru	0.337115
14	2019	Algeria	36.5	2.1667	2050	638.863		Russia	0.464954
15	2019	Algeria	36.5833	4.7667	2050	640.673		Sierra Leone	0.314153
16	2019	Algeria	36.3167	2.2	2050	638.883		South Africa	0.413415
17	2019	Algeria	35.9667	8.11667	2050	626.093		Sweden	0.35914
18	2019	Algeria	35.8333	-0.4667	2050	630.733		Turkey	0.337316
19	2019	Angola	-9.5	14.8333	2050	641.363		Ukraine	0.38314
20	2019	Angola	-14.6667	16.0333	2050	629.843		United States	0.390443
21	2019	Angola	-15.2	16.1333	2050	603.193		Venezuela	0.316419
22	2019	Angola	-9.36667	14.3833	2050	638.353
23	2019	Argentina	-24.2589	-64.4714	2050	592.413
24	2019	Australia	-12.7157	143.297	2050	727.418
25	2019	Australia	-29.217	116.233	2050	699.038
26	2019	Australia	-33.05	137.15	2050	664.608
27	2019	Australia	-23.3623	119.685	2050	642.328
28	2019	Australia	-23.383	119.666	2050	642.328
29	2019	Australia	-21.2544	119.059	2050	653.698
30	2019	Austria	47.55	14.9333	2050	1007.81
31	2019	Azerbaijan	40.5167	46.0667	2050	630.643
32	2019	Belarus	52.9333	30.5333	2050	721.393
33	2019	Benin	12.2	2.97	2050	685.863
34	2019	Benin	11.7	3.55	2050	702.203
35	2019	Brazil	-20.1667	-43.5	2050	647.727
36	2019	Brazil	-6.0333	-50.2	2050	650.327
37	2019	Brazil	-19.65	-43.2833	2050	619.097
38	2019	Brazil	-18.6667	-43.3833	2050	608.757
39	2019	Brazil	-16	-42.6833	2050	622.017
40	2019	Brazil	-20.45	-43.93	2050	637.127
41	2019	Brazil	-19.1895	-57.6137	2050	583.137
42	2019	Cote DIvoire	7.16	-7.48	2050	640.113
43	2019	Cambodia	13.233	105.05	2050	699.753
44	2019	Cameroon	2.6	10	2050	622.063
45	2019	Canada	49.8178	-74.0019	2050	791.066
46	2019	Canada	53.0217	-66.975	2050	778.446
47	2019	Canada	50.55	-63.4167	2050	738.546
48	2019	Canada	51.3833	-64.0667	2050	789.566
49	2019	Canada	52.733	-67.25	2050	759.176
50	2019	Canada	50.5	-61.8333	2050	789.576
51	2019	Canada	64	-126	2050	897.856
52	2019	Chile	-27.1659	-70.6104	2050	591.861
53	2019	Chile	-23.8267	-67.4767	2050	562.161
54	2019	China	40.9833	123.367	2050	638.303
55	2019	China	39.0861	113.768	2050	631.953
56	2019	China	42.1042	120.844	2050	640.183
57	2019	China	40.05	118.55	2050	653.353
58	2019	China	40.6417	116.968	2050	645.063
59	2019	China	36.855	118.118	2050	654.443
60	2019	China	42.8792	127.461	2050	648.623
61	2019	China	40.1667	118.53	2050	632.623
62	2019	China	41.2278	124	2050	654.923
63	2019	China	39.3167	114.119	2050	631.953
64	2019	China	41.1389	123.342	2050	641.223
65	2019	China	41.4333	110.95	2050	578.473
66	2019	China	40.4278	117	2050	631.673
67	2019	China	39.1514	113.336	2050	632.293
68	2019	China	40.2361	117.881	2050	632.443
69	2019	China	39.675	118.757	2050	652.563
70	2019	China	43.8444	128.644	2050	648.363
71	2019	China	36.8161	114.233	2050	697.483
72	2019	China	38.2528	111.463	2050	647.203
73	2019	China	40.3278	119.369	2050	660.193
74	2019	China	41.1667	117.883	2050	657.323
75	2019	China	48.4569	128.689	2050	710.613
76	2019	China	49.2	120.633	2050	599.833
77	2019	China	41.8667	109.967	2050	575.373
78	2019	China	27.05	102.167	2050	654.313
79	2019	Egypt	24.25	32.8833	2050	556.313
80	2019	Egypt	24.08	32.93	2050	562.383
81	2019	Egypt	24.1	32.9	2050	562.393
82	2019	Egypt	28.4667	28.9667	2050	547.873
83	2019	Egypt	28.45	29.1833	2050	550.523
84	2019	Egypt	28.5	29.0167	2050	547.993
85	2019	Egypt	28.9833	33.3667	2050	562.033
86	2019	Egypt	23.6225	36.1428	2050	618.953
87	2019	Egypt	30.2167	30.8	2050	556.803
88	2019	Ethiopia	8.97	35.45	2050	699.403
89	2019	France	46.4333	1.33333	2050	797.944
90	2019	France	49.3667	6.05	2050	768.274
91	2019	Gabon	13.2333	11	2050	629.623
92	2019	Georgia	42.6667	41.9167	2050	696.733
93	2019	Germany	52.05	10.4167	2050	912.474
94	2019	Ghana	6.2167	-2.2806	2050	625.123
95	2019	Ghana	6.6208	-1.2167	2050	621.293
96	2019	Guinea	9.5	-13.71	2050	665.436
97	2019	Guinea	7.62	-8.4169	2050	615.406
98	2019	Guinea	8.53	-8.9	2050	613.446
99	2019	India	13.5	75.8667	2050	673.925
100	2019	India	18.7	81.4667	2050	690.015
101	2019	India	22.1333	85.3167	2050	617.925
102	2019	India	13.55	76.9	2050	629.635
103	2019	India	14.4167	76.3	2050	566.395
104	2019	India	22.0833	85.2833	2050	617.925
105	2019	India	14.8	76.75	2050	568.005
106	2019	Iran	32.3333	55.5	2050	546.776
107	2019	Iran	29.2667	55.5833	2050	542.396
108	2019	Iran	32.2333	55.7667	2050	574.276
109	2019	Iran	31.7833	55.3333	2050	545.586
110	2019	Japan	39.3056	141.711	2050	675.804
111	2019	Kalaallit Nunaat (Greenland)	64.5	-50	2050	823.333
112	2019	Kazakhstan	53.8197	63.7031	2050	818.188
113	2019	Kazakhstan	52.6667	62.5333	2050	818.458
114	2019	Kazakhstan	46.2789	70.1869	2050	806.058
115	2019	Kazakhstan	53.3522	62.9433	2050	818.458
116	2019	Kazakhstan	47.7667	66.7667	2050	787.858
117	2019	Kazakhstan	49.6697	60.1875	2050	789.838
118	2019	Kazakhstan	52.5314	62.4933	2050	818.458
119	2019	Kazakhstan	53.1833	63.0833	2050	818.458
120	2019	Kenya	0.35	35.6167	2050	696.263
121	2019	Kenya	-1.3667	38.0167	2050	601.643
122	2019	North Korea	39.7	125.95	2050	628.633
123	2019	North Korea	38.4	125.667	2050	639.353
124	2019	North Korea	42.1667	129.167	2050	593.753
125	2019	South Korea	37.2778	128.792	2050	727.664
126	2019	South Korea	37.8583	128.017	2050	727.594
127	2019	Kyrgyzstan	42.4667	72.6167	2050	701.493
128	2019	Kyrgyzstan	41.5167	76.7	2050	696.523
129	2019	Laos	19.017	103	2050	699.543
130	2019	Laos	19.4	103	2050	700.143
131	2019	Liberia	7.1333	-11.1	2050	612.463
132	2019	Liberia	6.9	-10.83	2050	616.143
133	2019	Liberia	6.31056	-10.8047	2050	618.133
134	2019	Liberia	7.33444	-11.1247	2050	623.713
135	2019	Liberia	7.4394	-8.6572	2050	640.263
136	2019	Liberia	7.5	-10.5	2050	640.283
137	2019	Liberia	7.5839	-8.4669	2050	641.143
138	2019	Libya	27.4333	14.2167	2050	547.993
139	2019	Luxenbourg	49.5	6.05	2050	715.563
140	2019	Mali	15.6667	0.48333	2050	615.823
141	2019	Mauritania	22.6833	-12.7167	2050	548.163
142	2019	Mauritania	22.8736	-12.3375	2050	547.943
143	2019	Mauritania	22.6667	-12.6667	2050	553.033
144	2019	Mexico	24.6667	-101.35	2050	614.627
145	2019	Mexico	19.357	-104.095	2050	705.807
146	2019	Mongolia	49.6	107.017	2050	683.433
147	2019	Mongolia	49.6833	107.25	2050	683.573
148	2019	Morocco	35.1667	-3	2050	696.953
149	2019	New Zealand	-37.3527	174.732	2050	750.975
150	2019	Nigeria	5.6	5.7667	2050	646.523
151	2019	Nigeria	7.6	6.3	2050	699.803
152	2019	Pakistan	29.1944	62.9139	2050	546.513
153	2019	Peru	-14	-73	2050	642.761
154	2019	Peru	-14.2667	-72.05	2050	626.151
155	2019	Peru	-5.2333	-79.4667	2050	672.361
156	2019	Romania	44.2167	28.6167	2050	674.503
157	2019	Russia	52.4167	90.0333	2050	878.865
158	2019	Russia	56.5417	82.2083	2050	678.535
159	2019	Russia	51.0167	82.5	2050	685.275
160	2019	Russia	62.5333	85.85	2050	701.465
161	2019	Russia	59.4833	92.4667	2050	722.825
162	2019	Russia	69.2667	102.25	2050	723.205
163	2019	Russia	53.6364	133.904	2050	916.205
164	2019	Russia	52.7778	131.925	2050	907.295
165	2019	Russia	58.325	59.9186	2050	724.535
166	2019	Russia	68.6686	32.4006	2050	701.135
167	2019	Russia	71	101.8	2050	737.645
168	2019	Russia	54	92.5333	2050	890.625
169	2019	Russia	51.45	88.15	2050	1011
170	2019	Russia	58.6667	59.4833	2050	674.465
171	2019	Russia	61.55	93.15	2050	751.505
172	2019	Russia	58.5167	103.75	2050	733.505
173	2019	Russia	53.0667	87.3667	2050	772.315
174	2019	Russia	51.6519	82.9058	2050	671.185
175	2019	Russia	57.6603	82.74	2050	672.815
176	2019	Russia	64.7167	30.5	2050	698.245
177	2019	Russia	67.5667	30.4	2050	701.525
178	2019	Russia	54.15	88.2667	2050	705.315
179	2019	Russia	59.1333	93.55	2050	713.095
180	2019	Russia	58.5917	98.3667	2050	773.045
181	2019	Russia	53.4167	59.15	2050	653.945
182	2019	Russia	52.3	35.3833	2050	631.615
183	2019	Russia	58.8333	103.8	2050	733.505
184	2019	Russia	58.2667	94.55	2050	749.785
185	2019	Russia	60.0167	101.55	2050	749.855
186	2019	Russia	54.2	93.0833	2050	890.625
187	2019	Russia	68.2667	33.0833	2050	723.045
188	2019	Russia	61	92.4167	2050	733.535
189	2019	Russia	58.4511	80.9042	2050	705.365
190	2019	Russia	58.5167	99.1	2050	773.045
191	2019	Russia	52.55	87.5667	2050	898.565
192	2019	Russia	56.4075	95.9558	2050	683.985
193	2019	Russia	63.3667	91.2667	2050	737.615
194	2019	Russia	53.4833	94.0917	2050	879.225
195	2019	Russia	58.45	99.1333	2050	773.045
196	2019	Russia	58.3167	119.283	2050	797.755
197	2019	Russia	52.4583	87.55	2050	885.215
198	2019	Russia	57.7667	125.433	2050	676.085
199	2019	Russia	53.1667	89.3417	2050	773.295
200	2019	Russia	51.0167	84.1667	2050	891.815
201	2019	Russia	65.85	85.4417	2050	737.615
202	2019	Russia	58.3917	94.55	2050	749.855
203	2019	Russia	59.5167	96.1417	2050	749.725
204	2019	Russia	63.3506	158.367	2050	825.915
205	2019	Saudi Arabia	27.9333	35.7833	2050	572.193
206	2019	Senegal	13.9667	-12.75	2050	697.343
207	2019	Sierra Leone	8.7	-13.3	2050	699.673
208	2019	Slovakia	48.8833	20.6833	2050	709.773
209	2019	South Africa	-24.5333	30.1667	2050	598.061
210	2019	South Africa	-25.7333	27.5833	2050	563.371
211	2019	South Africa	-24.2667	29.8833	2050	602.651
212	2019	South Africa	-25.75	27.3333	2050	563.361
213	2019	South Africa	-25.0833	26.25	2050	567.961
214	2019	South Africa	-25.7167	27.2833	2050	563.641
215	2019	South Africa	-25.05	26.25	2050	565.401
216	2019	South Africa	-25.2833	28.2833	2050	556.981
217	2019	South Africa	-28.2833	23	2050	541.441
218	2019	South Africa	-25.6083	28.1833	2050	556.251
219	2019	South Africa	-27.8272	23.0333	2050	541.481
220	2019	South Africa	-28.1333	23.1167	2050	543.231
221	2019	South Africa	-28.3	22.9	2050	547.351
222	2019	South Africa	-27.77	22.98	2050	540.861
223	2019	South Africa	-24.6333	27.3667	2050	559.801
224	2019	South Africa	-27.7917	22.9667	2050	540.861
225	2019	South Africa	-25.2167	29.9167	2050	593.771
226	2019	South Africa	-22.8333	27.1667	2050	558.601
227	2019	South Africa	-27.2167	22.95	2050	542.171
228	2019	South Africa	-28.05	23.0333	2050	544.001
229	2019	South Africa	-27.3833	22.95	2050	541.441
230	2019	South Africa	-28.1	23.05	2050	544.021
231	2019	South Africa	-24	31.1333	2050	613.291
232	2019	South Africa	-23.1667	30.4	2050	594.091
233	2019	South Africa	-24.4833	28.5167	2050	556.211
234	2019	South Africa	-31.25	17.8333	2050	605.451
235	2019	South Africa	-32.7	28.3667	2050	563.701
236	2019	South Africa	-30.1333	30.85	2050	566.731
237	2019	South Africa	-25.65	27.7833	2050	559.341
238	2019	Spain	41.6667	-1.6	2050	667.574
239	2019	Swaziland	-27.0333	31.0167	2050	582.493
240	2019	Swaziland	-26.25	31	2050	582.493
241	2019	Sweden	67.5	20.1167	2050	850
242	2019	Tanzania	-9.9	34.93	2050	701.913
243	2019	Tunisia	35.8336	8.6333	2050	628.993
244	2019	Tunisia	36.8167	8.6833	2050	575.403
245	2019	Turkey	39.3714	38.1179	2050	709.763
246	2019	Turkey	38.75	40.5	2050	687.403
247	2019	Turkey	37.5167	40.5	2050	686.873
248	2019	Uganda	0.6833	32.15	2050	694.373
249	2019	Ukraine	47.1	34.9167	2050	699.329
250	2019	Ukraine	49.1742	33.6167	2050	702.729
251	2019	Ukraine	47.9167	33.4	2050	702.719
252	2019	United Kingdom	53.5833	-0.616667	2050	807.904
253	2019	United Kingdom	52.1333	-1	2050	805.494
254	2019	United States	33.883	-115.542	2050	807.138
255	2019	United States	37.683	-113.25	2050	722.008
256	2019	United States	44.179	-75.006	2050	802.058
257	2019	United States	38.125	-91.042	2050	710.228
258	2019	United States	44.293	-90.725	2050	700.808
259	2019	United States	46.476	-89.984	2050	816.528
260	2019	United States	46.47	-89.957	2050	816.528
261	2019	United States	46.483	-89.92	2050	816.528
262	2019	United States	46.469	-89.951	2050	816.528
263	2019	United States	46.297	-90.653	2050	812.018
264	2019	United States	46.461	-87.597	2050	830.188
265	2019	United States	46.447	-87.642	2050	830.198
266	2019	United States	46.059	-88.618	2050	816.048
267	2019	United States	46.077	-88.615	2050	815.908
268	2019	United States	45.993	-87.981	2050	817.998
269	2019	United States	46.075	-88.645	2050	810.108
270	2019	United States	46.116	-88.657	2050	818.278
271	2019	United States	46.112	-88.641	2050	818.238
272	2019	United States	46.111	-88.647	2050	818.238
273	2019	United States	47.478	-92.564	2050	764.758
274	2019	United States	47.46	-92.958	2050	765.858
275	2019	United States	47.522	-92.4	2050	765.698
276	2019	United States	47.545	-92.654	2050	765.688
277	2019	United States	47.543	-92.519	2050	765.778
278	2019	United States	47.423	-93.069	2050	765.858
279	2019	United States	47.666	-91.917	2050	778.728
280	2019	United States	47.321	-93.396	2050	765.878
281	2019	United States	47.52	-92.744	2050	764.758
282	2019	United States	47.511	-92.523	2050	765.698
283	2019	United States	47.483	-92.831	2050	765.858
284	2019	United States	47.482	-92.548	2050	764.728
285	2019	United States	47.448	-92.91	2050	765.858
286	2019	United States	47.531	-92.507	2050	765.788
287	2019	Uzbekistan	41.2	65.3	2050	592.203
288	2019	Venezuela	7.4578	-63.398	2050	641.813
289	2019	Vietnam	18.3	105.933	2050	640.683
290	2019	Zambia	-15.27	28.65	2050	638.613
291	2019	Zambia	-15.35	28.7	2050	638.623
292	2019	Zambia	-15.18	27.48	2050	633.193
293	2019	Zambia	-15.48	27.32	2050	644.143
294	2019	Zambia	-14.4	28.55	2050	642.253
295	2019	Zambia	-13.38	29.27	2050	640.763
296	2019	Zimbabwe	-17.5	30.0389	2050	579.783
297	2019	Zimbabwe	-20.5	29.8833	2050	567.533
298	2019	Zimbabwe	-18.5	30.6	2050	586.393
299	2019	Zimbabwe	-19.0167	29.75	2050	588.693
300	2019	Zimbabwe	-19.15	29.7	2050	588.493
301	2019	Zimbabwe	-19.0333	31.75	2050	570.363

## Sheet: Table 1
	RESOURCE REQUIREMENTS OF THE PRODUCTION SYSTEM AT-SCALE
	Data used to assess system feasibility at national level
	Resource	Metric	Data source
	Land refer to tab 'Table 1 (land availability)'	Land availability, of type suitable for RE installation	Copernicus Global Land Cover: Buchhorn et al. (2020)
	Land	Population density	World Bank Group (2022)
	Water	Industrial water withdrawal	AQUASTAT: FAO (2020)
	Water	Water stress	World Resources Institute (2019)
	Iron ore deposits	Lifetime (annual Fe extraction rate / Fe content in reserves)	USGS (2022)
	Scrap	Forecasted availability (Mtpa)	Bataille et al. (2021)
	Electricity grid capacity	Current electricity generation	BP (2022)
	Current steel industry capacity	Annual output (Mtpa)	WSA (2022)
	References
	Bataille, C., Stiebert, S., & Li, F. (2021). Global facility level net-zero steel pathways: technical report on the first scenarios of the Net-zero Steel Project. http://netzerosteel.org/wp-content/uploads/pdf/net_zero_steel_report.pdf
	BP. (2022). Statistical Review of World Energy. https://www.bp.com/en/global/corporate/energy-economics/statistical-review-of-world-energy.html
	Buchhorn, M., Smets, B., Bertels, L., De Roo, B., Lesiv, M., Tsendbazar, N. E., Herold, M., & Fritz, S. (2020). Copernicus Global Land Service: Land Cover 100m: collection 3: epoch 2019: Globe. https://doi.org/10.5281/zenodo.3939050
	FAO. (2020). AQUASTAT Core Database. https://tableau.apps.fao.org/views/ReviewDashboard-v1/country_dashboard?%3Aembed=y&%3AisGuestRedirectFromVizportal=y
	U.S. Geological Survey. (2022). Mineral Commodity Summaries - Iron Ore. https://pubs.usgs.gov/periodicals/mcs2022/mcs2022-iron-ore.pdf
	World Bank Group. (2022). Population density (people per sq. km of land area). https://data.worldbank.org/indicator/EN.POP.DNST
	World Resources Institute. (2019). Aqueduct 3.0 Country Rankings. https://www.wri.org/data/aqueduct-30-country-rankings
	World Steel Association. (2022). World Steel in Figures. https://worldsteel.org/wp-content/uploads/World-Steel-in-Figures-2022-1.pdf
	ORE + SCRAP AVAILABILITY, STEEL PRODUCTION FORECASTING
									H2-DRI-EAF tech diffusion rates:
									0.3	0.5	0.6
			Ore production, 2020 (Mtpa)	Extracted ore Fe content (Mtpa), 2020	Reserve Fe content (Mtpa), 2020	Reserves remaining (years)	Ore at 67% Fe (Mtpa), 2019	Max steel output, 25% scrap	HYPOTHETICAL H2-DRI-EAF STEEL PRODUCTION, 25% scrap charging (Mtpa)			CURRENT STEEL PRODUCTION (last 5-yr avg) (Mtpa)	FORECASTED STEEL PRODUCTION AS FACTOR OF CURRENT STEEL PROD			SCRAP DEMAND (Mtpa)			SCRAP AVAILABILITY (Mtpa)			SCRAP DEFICIT (Mtpa) (+ve means scrap excess)
	Country	Abbrev							2030	2040	2050		2030	2040	2050	2030	2040	2050	2030	2040	2050	2030	2040	2050
	Australia	AU	912	565	25000	44.2478	817.562	657.931	197.379	328.966	394.759	5.55591	35.526	59.21	71.052	59.245	98.7416	118.49	2.33868	3.56691	5.44018	56.9063	95.1747	113.05
	Brazil	BR	388	247	15000	60.7287	357.576	287.759	86.3276	143.879	172.655	34.0685	2.53394	4.22324	5.06789	25.9119	43.1865	51.8238	10.3973	14.3904	19.9171	15.5146	28.796	31.9067
	Canada	CA	60.1	36.1	2300	63.7119	52.2107	42.0165	12.6049	21.0082	25.2099	12.7021	0.992354	1.65392	1.98471	3.78347	6.30578	7.56694	4.33282	4.95196	5.65956	-0.549352	1.35383	1.90738
	Chile	CL	15.6	9.89	-	n/a	14.3165	11.5212	3.45635	5.76059	6.91271	1.18212	2.92385	4.87309	5.84771	1.03745	1.72909	2.0749	0.584778	0.809363	1.1202	0.452674	0.919723	0.954702
	China	CN	360	225	6900	30.6667	325.626	262.047	78.614	131.023	157.228	978.544	0.0803377	0.133896	0.160675	23.5966	39.3277	47.1932	177.846	291.691	478.41	-154.25	-252.363	-431.217
	Guinea	GN	60	39.6	-	n/a	57.364	46.1635	13.8491	23.0818	27.6981	0	0	0	0	4.1569	6.92817	8.31381	0	0	0	4.1569	6.92817	8.31381
	India	IN	204	127	3400	26.7717	183.786	147.901	44.3703	73.9505	88.7406	108.107	0.41043	0.68405	0.820859	13.3181	22.1968	26.6362	45.9033	70.9407	109.634	-32.5852	-48.7439	-82.9982
	Iran	IR	49.5	32.5	1500	46.1538	47.0747	37.8833	11.365	18.9416	22.73	25.7629	0.441137	0.735229	0.882274	3.41129	5.68548	6.82257	0	0	0	3.41129	5.68548	6.82257
	Kazakhstan	KZ	62.9	12.7	900	70.8661	18.171	14.6231	4.38693	7.31155	8.77386	4.20277	1.04382	1.7397	2.08764	1.31677	2.19462	2.63354	0.0725581	0.0862418	0.102506	1.24421	2.10838	2.53104
	Mexico	MX	14.9	9.38	-	n/a	13.5766	10.9258	3.27773	5.46288	6.55546	18.7543	0.174773	0.291288	0.349545	0.983836	1.63973	1.96767	9.94851	11.3701	12.9948	-8.96468	-9.73036	-11.0271
	Peru	PE	13.3	8.89	1500	168.729	12.8808	10.3658	3.10975	5.18291	6.21949	1.12374	2.76731	4.61219	5.53462	0.933415	1.55569	1.86683	1.75862	2.43403	3.36882	-0.825209	-0.878335	-1.50199
	Russia	RU	100	69.5	14000	201.439	100.771	81.0954	24.3286	40.5477	48.6572	72.3142	0.336429	0.560715	0.672858	7.30242	12.1707	14.6048	20.1737	23.9782	28.5003	-12.8713	-11.8075	-13.8954
	South Africa	ZA	55.6	35.4	670	18.9266	51.2479	41.2416	12.3725	20.6208	24.745	5.53524	2.23522	3.72537	4.47044	3.7137	6.18949	7.42739	5.05407	10.7329	22.7927	-1.34037	-4.54344	-15.3653
	Sweden	SE	35.8	25.4	600	23.622	36.8429	29.6492	8.89477	14.8246	17.7895	4.6776	1.90157	3.16928	3.80313	2.66984	4.44973	5.33967	1.8881	2.33634	2.89099	0.781736	2.11339	2.44869
	Turkey	TR	15.4	8.57	38	4.43407	12.3799	9.96271	2.98881	4.98136	5.97763	36.9498	0.0808885	0.134814	0.161777	0.897116	1.49519	1.79423	23.7026	24.4722	25.2667	-22.8055	-22.977	-23.4725
	Ukraine	UA	78.8	49.3	2300	46.6531	71.3494	57.4183	17.2255	28.7092	34.451	21.0696	0.817553	1.36259	1.63511	5.17037	8.61728	10.3407	1.45479	1.72915	2.05525	3.71558	6.88813	8.28549
	United States	US	38.1	24.1	1000	41.4938	34.8852	28.0738	8.42214	14.0369	16.8443	82.9009	0.101593	0.169321	0.203186	2.52797	4.21328	5.05594	67.3619	76.9875	87.9885	-64.8339	-72.7742	-82.9326
	ISLANDED ENERGY SYSTEM - NATURAL RESOURCE CONSTRAINTS
			LAND INTENSITY (1000 km2)			POPULATION DENSITY, 2021 (pp/km2)	AVAILABLE LAND FOR RE IN IRON ORE MINING REGIONS (1000 km2)	LAND DEMAND AS FACTOR OF LAND AVAILABILITY FOR RE			NET WATER DEMAND (10^9 m3/yr)			WATER STRESS (score out of 5 - most stressed)	INDUSTRIAL WATER WITHDRAWAL, 2019 (10^9 m3/year)	Industrial water withdrawal as % of total water withdrawal	GROSS WATER DEMAND AS FACTOR OF CURRENT INDUSTRIAL WITHDRAWAL			CGH2 STORAGE DEMAND (at 200b) (t)			BATTERY STORAGE DEMAND (8hr battery) (MW)
	Country	Abbrev	2030	2040	2050			2030	2040	2050	2030	2040	2050				2030	2040	2050	2030	2040	2050	2030	2040	2050
	Australia	AU	24.2852	37.1601	41.7791	3.34623	990.943	0.0245072	0.0374997	0.042161	36.7126	61.1876	75.7937	2.66644	2.73048	0.182299	13.4455	22.4091	27.7584	72054.3	120091	144109	119.242	198.736	238.484
	Brazil	BR	8.41972	13.4091	15.4326	25.603	311.051	0.0270686	0.0431089	0.0496144	18.3014	31.6534	37.9841	0.782645	10.44	0.148232	1.75301	3.03194	3.63833	26199.3	43665.4	52398.5	509.556	849.259	1019.11
	Canada	CA	2.69187	4.40666	5.18003	4.26588	186.882	0.0144041	0.0235799	0.0277182	2.36343	3.93904	4.91593	0.883545	27.506	0.759184	0.085924	0.143207	0.178722	11915.5	19859.2	23831	14.9258	24.8764	29.8516
	Chile	CL	0.160874	0.264254	0.328225	25.8393	37.6292	0.00427524	0.00702259	0.00872262	0.891739	1.41711	1.82495	3.98435	1.66	0.0512821	0.537192	0.853678	1.09937	1711.18	2851.97	3422.37	3.21599	5.35999	6.43199
	China	CN	11.5352	18.1363	20.4888	149.857	122.737	0.0939832	0.147766	0.166933	14.7794	25.4185	32.0745	2.4024	n/a	n/a	n/a	n/a	n/a	20054.3	33423.8	40108.5	1241.06	2068.43	2482.12
	Guinea	GN	1.20926	1.78255	2.04857	54.9293	2.82813	0.427584	0.630292	0.724354	3.24068	5.53962	6.64755	0.188907	0.06	0.0674157	54.0113	92.3271	110.792	4235.09	7058.48	8470.18	35.1247	58.5411	70.2494
	India	IN	4.57408	6.99664	7.96277	468.658	12.8637	0.355581	0.543906	0.619011	9.76147	16.8607	20.5878	4.11587	17	0.022339	0.574204	0.991807	1.21105	16040.6	26734.3	32081.2	37.4596	62.4327	74.9193
	Iran	IR	0.910507	1.37875	1.52955	52.2046	85.6183	0.0106345	0.0161034	0.0178647	2.38664	4.20504	5.18243	4.56706	1.1	0.0117899	2.16968	3.82276	4.7113	4469.25	7448.76	8938.51	0.173316	0.28886	0.346632
	Kazakhstan	KZ	0.726851	1.15772	1.34119	7.03878	61.2805	0.011861	0.0188922	0.0218861	0.789647	1.31608	1.57929	2.15821	5.53	0.220935	0.142793	0.237989	0.285587	3682.05	6136.74	7364.09	1.27714	2.12857	2.55429
	Mexico	MX	0.287773	0.467331	0.569546	67.009	3.56522	0.0807168	0.131081	0.159751	0.717823	1.24554	1.55364	1.22143	8.553	0.0957236	0.0839264	0.145626	0.181649	886.914	1478.19	1773.83	1.02572	1.70954	2.05145
	Peru	PE	0.181174	0.300756	0.361692	26.062	9.92977	0.0182455	0.0302883	0.036425	0.746339	1.2439	1.49268	0.437682	3.51	0.0910506	0.212632	0.354387	0.425264	3115.16	5191.94	6230.33	1.11795	1.86326	2.23591
	Russia	RU	6.01404	9.75589	11.5124	8.75906	5.97987	1.00571	1.63146	1.9252	4.54337	7.69392	9.34219	1.49472	29.03	0.447856	0.156506	0.265034	0.321812	13995.8	23326.4	27991.6	1.35632	2.26053	2.71264
	South Africa	ZA	1.28619	1.96587	2.11999	49.4951	184.745	0.00696194	0.010641	0.0114752	2.43119	4.11385	5.38203	2.05085	4.25	0.214106	0.572045	0.967965	1.26636	5362.88	8938.14	10725.8	1.77313	2.95522	3.54626
	Sweden	SE	2.64408	4.28772	5.04913	25.5722	16.7066	0.158265	0.256648	0.302224	1.76117	2.93528	3.52233	1.84685	1.345	0.566316	1.30942	2.18236	2.61883	4923.68	8206.14	9847.37	0	0	0
	Turkey	TR	0.460827	0.697698	0.809203	110.498	2.4761	0.18611	0.281773	0.326806	0.645584	1.16564	1.43463	3.86147	1.062	0.0171512	0.607894	1.09759	1.35088	1563.46	2605.77	3126.93	30.0312	50.052	60.0624
	Ukraine	UA	2.84555	4.60306	5.34243	75.6206	2.83794	1.00268	1.62197	1.8825	3.10059	5.51216	6.61459	3.557	4.277	0.386429	0.724945	1.28879	1.54655	11388.3	18980.4	22776.5	17.781	29.635	35.562
	United States	US	1.31495	2.08691	2.36535	36.2828	7.41687	0.177291	0.281374	0.318914	1.57915	2.65297	3.2341	3.98435	209.7	0.471989	0.00753052	0.0126513	0.0154225	3752.6	6254.34	7505.2	115.369	192.281	230.737
	GRID ENERGY SYSTEM - CAPACITY EXPANSION CONSTRAINTS
			ENERGY DEMAND (TWh/yr)			CURRENT ELECTRICITY GENERATION (TWh, 2021)	FORECASTED ENERGY DEMAND AS FACTOR OF CURRENT PRODUCTION
	Country	Abbrev	2030	2040	2050		2030	2040	2050
	Australia	AU	603.16	968.37	1121.9	267.452	2.25521	3.62072	4.19477
	Brazil	BR	263.803	423.535	490.684	654.35	0.403153	0.64726	0.74988
	Canada	CA	38.5187	61.8415	71.6462	641.026	0.0600891	0.0964727	0.111768
	Chile	CL	10.5621	16.9573	19.6458	87.7523	0.120362	0.193241	0.223879
	China	CN	240.232	385.691	446.84	8534.25	0.0281491	0.0451933	0.0523585
	Guinea	GN	42.3205	67.9454	78.7178	92.4743	0.457646	0.734749	0.85124
	India	IN	135.589	217.687	252.2	1714.82	0.0790687	0.126944	0.147071
	Iran	IR	34.7296	55.7581	64.5983	357.838	0.0970539	0.15582	0.180524
	Kazakhstan	KZ	13.4058	21.5229	24.9352	114.361	0.117223	0.188201	0.218039
	Mexico	MX	10.0162	16.081	18.6305	336.029	0.0298076	0.047856	0.0554433
	Peru	PE	9.50289	15.2568	17.6757	57.441	0.165437	0.265609	0.30772
	Russia	RU	74.3444	119.359	138.283	1157.09	0.0642514	0.103155	0.11951
	South Africa	ZA	37.8083	60.7011	70.325	244.322	0.154748	0.248447	0.287837
	Sweden	SE	27.181	43.639	50.5577	169.916	0.159968	0.256827	0.297546
	Turkey	TR	9.13334	14.6635	16.9884	333.327	0.0274006	0.0439915	0.0509661
	Ukraine	UA	52.6384	84.5106	97.9094	155.466	0.338584	0.543595	0.629779
	United States	US	25.7367	41.3201	47.8713	4406.41	0.00584074	0.00937728	0.010864
	COMBINED, HIGH LEVEL, 2050
	Country	Abbrev	Ore production, 2020 (Mtpa)	Hypothetical H2-DRI-EAF steel production (Mtpa)	Gross iron in reserves (Mt)	Iron ore reserve life remaining (years)	Steel production expansion factor (by output)	Difference between scrap demand and availability (Mtpa) (-ve indicates deficit)	Land consumption of RE infrastructure (1000 km2)	Land demand as factor of land availability for RE (in iron ore mining regions)	Net water demand* (109 m3/yr)	Net water demand* as factor of current industrial withdrawal	CGH2 storage demand (200b) (t)	Battery storage demand (8hr battery) (kW)	Energy demand (TWh/yr)	Energy demand as factor of current national consumption
	Australia	AU	912	394.759	25000	44.2478	71.052	-113.05	41.7791	0.042161	75.7937	27.7584	144109	238484	1121.9	4.19477
	Brazil	BR	388	172.655	15000	60.7287	5.06789	-31.9067	15.4326	0.0496144	37.9841	3.63833	52398.5	1.01911e+06	490.684	0.74988
	Canada	CA	60.1	25.2099	2300	63.7119	1.98471	-1.90738	5.18003	0.0277182	4.91593	0.178722	23831	29851.6	71.6462	0.111768
	Chile	CL	15.6	6.91271	-	n/a	5.84771	-0.954702	0.328225	0.00872262	1.82495	1.09937	3422.37	6431.99	19.6458	0.223879
	China	CN	360	157.228	6900	30.6667	0.160675	431.217	20.4888	0.166933	32.0745	n/a	40108.5	2.48212e+06	446.84	0.0523585
	Guinea	GN	60	27.6981	-	n/a	0	-8.31381	2.04857	0.724354	6.64755	110.792	8470.18	70249.4	78.7178	0.85124
	India	IN	204	88.7406	3400	26.7717	0.820859	82.9982	7.96277	0.619011	20.5878	1.21105	32081.2	74919.3	252.2	0.147071
	Iran	IR	49.5	22.73	1500	46.1538	0.882274	-6.82257	1.52955	0.0178647	5.18243	4.7113	8938.51	346.632	64.5983	0.180524
	Kazakhstan	KZ	62.9	8.77386	900	70.8661	2.08764	-2.53104	1.34119	0.0218861	1.57929	0.285587	7364.09	2554.29	24.9352	0.218039
	Mexico	MX	14.9	6.55546	-	n/a	0.349545	11.0271	0.569546	0.159751	1.55364	0.181649	1773.83	2051.45	18.6305	0.0554433
	Peru	PE	13.3	6.21949	1500	168.729	5.53462	1.50199	0.361692	0.036425	1.49268	0.425264	6230.33	2235.91	17.6757	0.30772
	Russia	RU	100	48.6572	14000	201.439	0.672858	13.8954	11.5124	1.9252	9.34219	0.321812	27991.6	2712.64	138.283	0.11951
	South Africa	ZA	55.6	24.745	670	18.9266	4.47044	15.3653	2.11999	0.0114752	5.38203	1.26636	10725.8	3546.26	70.325	0.287837
	Sweden	SE	35.8	17.7895	600	23.622	3.80313	-2.44869	5.04913	0.302224	3.52233	2.61883	9847.37	0	50.5577	0.297546
	Turkey	TR	15.4	5.97763	38	4.43407	0.161777	23.4725	0.809203	0.326806	1.43463	1.35088	3126.93	60062.4	16.9884	0.0509661
	Ukraine	UA	78.8	34.451	2300	46.6531	1.63511	-8.28549	5.34243	1.8825	6.61459	1.54655	22776.5	35562	97.9094	0.629779
	United States	US	38.1	16.8443	1000	41.4938	0.203186	82.9326	2.36535	0.217896	3.2341	0.0154225	7505.2	230737	47.8713	0.010864
											*considering water recycling loop between H2 production (demanding H2O) and iron ore reduction (producing H2O)

## Sheet: Table 1 (for manuscript)
	Country	Ore production, 2020	Hypothetical H2-DRI-EAF steel production	Gross iron in reserves	Iron ore reserve life remaining	Steel production expansion factor (by output)	Scrap surplus	Land consumption of RE infrastructure	Ratio od RE land demand to regional availability	Net water demand	Net water demand as factor of current industrial withdrawal	Energy demand	Ratio of energy demand to current national consumption
		Mtpa	Mtpa	Mt	years	-	Mtpa	1000 km2	-	109 m3/yr		TWh/yr	-
	Australia	912	394.759	25000	44.2478	71.052	-113.05	41.7791	0.042161	75.7937	27.7584	1121.9	4.19477
	Brazil	388	172.655	15000	60.7287	5.06789	-31.9067	15.4326	0.0496144	37.9841	3.63833	490.684	0.74988
	Canada	60.1	25.2099	2300	63.7119	1.98471	-1.90738	5.18003	0.0277182	4.91593	0.178722	71.6462	0.111768
	Chile	15.6	6.91271	-	n/a	5.84771	-0.954702	0.328225	0.00872262	1.82495	1.09937	19.6458	0.223879
	China	360	157.228	6900	30.6667	0.160675	431.217	20.4888	0.166933	32.0745	n/a	446.84	0.0523585
	Guinea	60	27.6981	-	n/a	0	-8.31381	2.04857	0.724354	6.64755	110.792	78.7178	0.85124
	India	204	88.7406	3400	26.7717	0.820859	82.9982	7.96277	0.619011	20.5878	1.21105	252.2	0.147071
	Iran	49.5	22.73	1500	46.1538	0.882274	-6.82257	1.52955	0.0178647	5.18243	4.7113	64.5983	0.180524
	Kazakhstan	62.9	8.77386	900	70.8661	2.08764	-2.53104	1.34119	0.0218861	1.57929	0.285587	24.9352	0.218039
	Mexico	14.9	6.55546	-	n/a	0.349545	11.0271	0.569546	0.159751	1.55364	0.181649	18.6305	0.0554433
	Peru	13.3	6.21949	1500	168.729	5.53462	1.50199	0.361692	0.036425	1.49268	0.425264	17.6757	0.30772
	Russia	100	48.6572	14000	201.439	0.672858	13.8954	11.5124	1.9252	9.34219	0.321812	138.283	0.11951
	South Africa	55.6	24.745	670	18.9266	4.47044	15.3653	2.11999	0.0114752	5.38203	1.26636	70.325	0.287837
	Sweden	35.8	17.7895	600	23.622	3.80313	-2.44869	5.04913	0.302224	3.52233	2.61883	50.5577	0.297546
	Turkey	15.4	5.97763	38	4.43407	0.161777	23.4725	0.809203	0.326806	1.43463	1.35088	16.9884	0.0509661
	Ukraine	78.8	34.451	2300	46.6531	1.63511	-8.28549	5.34243	1.8825	6.61459	1.54655	97.9094	0.629779
	United States	38.1	16.8443	1000	41.4938	0.203186	82.9326	2.36535	0.217896	3.2341	0.0154225	47.8713	0.010864

## Sheet: Table 1 (land)
LAND CAPACITY FOR RE DEVELOPMENT, ISLANDED SYSTEMS
2019 Land Cover Composition
Data from Copernicus Global Land Cover Map		https://lcviewer.vito.be/2019								RE development constrained by:
May not add to 100% due to other categories, e.g. moss & linchen, snow & ice										0.5	of total shrubland, herbaceous veg, bare/sparse veg
Country	Region	TOTAL (km2)	Forests (%)	Shrubland (%)	Herbaceous Vegetation (%)	Herbaceous Wetland (%)	Bare/Sparse Vegetation (%)	Cropland (%)	Built-up (%)	Permanent water bodies (%)	TOTAL LAND FOR RE (km2)
Australia	Western	2531467	0.1618	0.2629	0.509	0.0008	0.011	0.0522	0.0006	0.001	990943
Brazil	Para (Carajas mine, N)	1244031	0.8352	0.0091	0.1115	0.0145	0.0002	0.0037	0.0008	0.0163	75139.5
Brazil	Minas Gerais (SE)	588384	0.366	0.1759	0.3548	0.0051	0.0001	0.085	0.0059	0.0071	156157
Brazil	Mato Grosso Do Sul (Corumba mine, W)	358125	0.3618	0.0357	0.4097	0.0689	0	0.1122	0.0017	0.0098	79754.4
Canada	Quebec	1502264	0.5618	0.0801	0.1674	0.0079	0.0013	0.0132	0.004	0.1048	186882
Chile	Atacama	75766	0.0002	0.0305	0.0422	0	0.9206	0.0013	0.0012	0.0013	37629.2
China	Liaoning	146667	0.3441	0.0101	0.0512	0.0034	0.0009	0.511	0.0645	0.0116	4561.34
China	Jilin	191323	0.4362	0.0017	0.0718	0.0034	0.0005	0.441	0.0323	0.013	7078.95
China	Shanxi	154988	0.2714	0.0119	0.3471	0.0011	0.001	0.3216	0.044	0	27897.8
China	Sichuan	484276	0.4596	0.0268	0.3056	0.0025	0.0112	0.1748	0.0148	0.0033	83198.6
Guinea	Nzerekore	36729	0.8377	0.0561	0.0979	0.0001	0	0.0023	0.0057	0	2828.13
India	Jharkhand	80226	0.3386	0.0307	0.0242	0.0045	0.0023	0.5787	0.0174	0.0036	2294.46
India	Chhattisgarh	135799	0.4739	0.0134	0.0166	0.0048	0.0012	0.4732	0.0135	0.0032	2118.46
India	Karnataka	192063	0.2607	0.0741	0.0131	0.0041	0.0008	0.6192	0.0222	0.0055	8450.77
Iran	Kerman	179531	0.0035	0.0111	0.039	0	0.9037	0.0394	0.0031	0.0001	85618.3
Kazakhstan	Kustanayskaya (Kostanay)	194603	0.0102	0	0.6268	0.0214	0.003	0.3258	0.0017	0.0111	61280.5
Mexico	Colima	5598	0.7588	0.0318	0.0052	0.0127	0.0018	0.1547	0.0225	0.0109	108.601
Mexico	Michoacan	59392	0.7055	0.1122	0.0037	0.0036	0.0005	0.1506	0.0141	0.0094	3456.61
Peru	Apurimac	21179	0.0451	0.0631	0.8578	0.0023	0.0168	0.0121	0.001	0.0013	9929.77
Russia	Belgorod Oblast	26813	0.2131	0.0001	0.0884	0.0044	0.0006	0.658	0.031	0.0043	1194.52
Russia	Kurskaya Oblast	29635	0.2563	0.0003	0.0434	0.0061	0.0004	0.6691	0.0202	0.0042	653.452
Russia	Karelya Rep.	172305	0.7425	0.0215	0.0106	0.0345	0.0001	0.0043	0.0006	0.1844	2774.11
Russia	Novgorod Oblast	54860	0.8474	0.0004	0.0491	0.0263	0	0.0441	0.0048	0.0278	1357.78
South Africa	Northern Cape	373298	0.0022	0.1942	0.5159	0.0003	0.2797	0.006	0.001	0.0005	184745
Sweden	Norrbottens Laen	105073	0.5956	0.0372	0.2646	0.0202	0.0162	0.0015	0.001	0.059	16706.6
Turkey	Nigde	7316	0.0246	0.0204	0.6331	0	0.0234	0.2866	0.0111	0.0004	2476.1
Ukraine	Dnipropetrovs'ka	31721	0.0718	0.0001	0.0494	0.0392	0.0003	0.7541	0.0515	0.0334	789.853
Ukraine	Zaporiz'ka	27058	0.0285	0.0004	0.0959	0.0101	0.0004	0.779	0.0315	0.0512	1308.25
Ukraine	Poltavs'ka	28292	0.2006	0.001	0.0512	0.0333	0.0001	0.6542	0.0321	0.0274	739.836
United States	Minnesota	217823	0.4356	0.0011	0.0669	0.0049	0.0001	0.434	0.0121	0.0453	7416.87
United States	Michigan	150429	0.6998	0.0006	0.0454	0.0016	0	0.2034	0.0314	0.0178	3459.87
Russia	TOTAL COUNTRY	16900809	0.5497	0.0271	0.2439	0.0664	0.0016	0.0626	0.0032	0.0293	2.30358e+06
					^ mostly in very North
Ukraine	TOTAL COUNTRY	598636	0.2379	0.0007	0.0778	0.0195	0.0004	0.6081	0.0339	0.0177	23616.2
Summary: Land availability for RE infrastructure
Country	Available land for RE (km2)
Australia	990943
Brazil	311051
Canada	186882
Chile	37629.2
China	122737
Guinea	2828.13
India	12863.7
Iran	85618.3
Kazakhstan	61280.5
Mexico	3565.22
Peru	9929.77
Russia	5979.87
South Africa	184745
Sweden	16706.6
Turkey	2476.1
Ukraine	2837.94
United States	10876.7
